# Supplementary material for: Excisionase in Pf filamentous prophage controls lysis‐lysogeny decision‐making in Pseudomonas aeruginosa
Source: Mol Microbiol. 2018 Dec 12;111(2):495–513. doi: 10.1111/mmi.14170 (PMC7379572; doi:10.1111/mmi.14170)
Supplement: Supplementary file 2 [file MMI-111-495-s002.xlsx]

## Sheet: Sheet1
Genome Name	Genome ID	Minor Coat Protein Homologue				Excisionase Homologue						Integrase Homologue				tRNA
		Gene ID	Identity to PA0724	Length	E_Value	Gene ID	Identity with Pf4x(%)	E_Value	Identity with Pf5x(%)	E_Value	Excisionase type	Gene ID	Identity to PA0728	length	E-Value	Gene ID	Gene Name
Pseudomonas aeruginosa PAO1	637000218	637051110	100	420	0	xisF4	100	7e-46	42.5	4e-06	xisF4	637051114	100	328	0	640692804	tRNA-Gly
Pseudomonas aeruginosa UCBPP-PA14	639279310	639326499	53.38	428	1e-98	xisF5	42.5	4e-06	100	4e-48	xisF5	639326494	52.62	338	3e-120	639326493	ttcA
Pseudomonas aeruginosa sv. O12 PA7	640753042	640814414	100	228	2e-62	None					None	640814410	40.96	332	5e-67	640814407	tRNA-Met
Pseudomonas aeruginosa LESB58	643348568	643545887	35.35	374	2e-14	None					None	643545883	52.62	338	2e-120	#N/A	#N/A
Pseudomonas aeruginosa 1-7-2A, ATCC 21472 (Initial Paired-End assembly)	2507262019	2507354710	37.5	416	1e-29	None					None	#N/A	#N/A	#N/A	#N/A	#N/A	#N/A
Pseudomonas aeruginosa HUN_PA531 (Initial Paired-End assembly)	2507262021	2507372903	97.98	429	2e-50	2507372896	95.77	3e-44	42.5	3e-06	Pf4x	2507372908	96.92	331	0	#N/A	#N/A
Pseudomonas aeruginosa PsVir01 (Initial Paired-End assembly)	2507262024	2507391277	67.91	430	1e-85	None					None	2507391282	40.66	333	2e-66	#N/A	#N/A
Pseudomonas aeruginosa 1-7-2A, ATCC 21472	2510461024	2510580227	37.5	416	1e-29	2510580530	95.77	3e-44	42.5	4e-06	Pf4x	#N/A	#N/A	#N/A	#N/A	#N/A	#N/A
Pseudomonas aeruginosa HUN_PA531	2510461026	2510594257	97.98	429	2e-50	2510594250	95.77	3e-44	42.5	2e-06	Pf4x	2510594262	96.92	331	0	#N/A	#N/A
Pseudomonas aeruginosa PsVir01	2510461035	2510659600	67.91	430	1e-85	None					None	2510659605	40.66	333	2e-66	#N/A	#N/A
Pseudomonas aeruginosa PsVir02	2510461036	2510668455	41.6	435	7e-31	None					None	#N/A	#N/A	#N/A	#N/A	#N/A	#N/A
Pseudomonas aeruginosa PsVir02	2510461036	2510666585	53.12	439	2e-99	2510666592	42.5	4e-06	100	4e-48	Pf5x	2510666580	52.31	338	7e-120	2510666579	ttcA
Pseudomonas aeruginosa PAK	2510917011	2511081109	88.81	398	7e-83	None					None	2511081104	40.66	333	2e-66	2511081103	tRNA_Met
Pseudomonas aeruginosa M18	2511231183	2511930672	35.35	201	2e-14	2511930676	94.37	9e-44	42.5	2e-06	Pf4x	2511930668	98.15	330	0	2511930667	tRNA-Gly
Pseudomonas aeruginosa M18	2511231183	2511931144	35.35	201	2e-14	None					None	2511931140	40.66	333	2e-66	2511931139	tRNA-Met
Pseudomonas sp. 2_1_26	2513237259	2514266304	98.04	358	0	2514266298	94.37	3e-43	35.62	2e-06	Pf4x	2514266310	97.16	213	3e-152	2514266311	tRNA-Gly
Pseudomonas aeruginosa PES (P590 Final Draft)	2516493000	2516494420	35.35	380	4e-14	2516494414	45	1e-06	92.96	8e-46	Pf5x	2516494425	52.62	338	3e-120	2516494426	ttcA
Pseudomonas aeruginosa PES (P590 Final Draft)	2516493000	2516498179	66.06	428	9e-86	None					None	2516498174	40.66	333	2e-66	2516498173	tRNA_Met
Pseudomonas aeruginosa PA45	2519103020	2519168048	66.82	430	2e-85	2519168055	95.77	3e-44	42.5	2e-06	Pf4x	2519168043	97.85	331	0	#N/A	#N/A
Pseudomonas aeruginosa PAO579	2537561515	2537631665	99.16	358	0	2537631660	100	5e-46	42.5	4e-06	Pf4x	2537631670	100	327	0	2537631673	tRNA-Gly
Pseudomonas aeruginosa B136-33	2540341118	2540677306	44.07	309	9e-05	2540677311	94.37	9e-44	42.5	2e-06	Pf4x	2540677302	97.54	331	0	2540677301	tRNA-Gly
Pseudomonas aeruginosa PA14	2541047093	2541805769	53.12	439	2e-99	2541805762	42.5	4e-06	100	4e-48	Pf5x	2541805774	52.62	338	3e-120	2541805775	ttcA
Pseudomonas aeruginosa MSH-10	2545824744	2546652674	35.35	274	1e-14	2546652680	45	1e-06	91.55	1e-44	Pf5x	2546652669	56.62	346	7e-133	2546652668	tRNA-Sec
Pseudomonas aeruginosa 9BR	2548876757	2549707853	66.28	325	1e-27	2549707846	97.18	1e-44	42.5	5e-06	Pf4x	2549707858	98.17	327	0	2549707860	tRNA-Gly
Pseudomonas aeruginosa 9BR	2548876757	2549709505	43.33	484	1e-45	None					None	#N/A	#N/A	#N/A	#N/A	#N/A	#N/A
Pseudomonas aeruginosa 9BR	2548876757	2549709495	39.75	494	2e-35	None					None	#N/A	#N/A	#N/A	#N/A	#N/A	#N/A
Pseudomonas aeruginosa PABL056	2551306212	2552308626	60.92	316	9e-24	2552308620	95.77	3e-44	42.5	3e-06	Pf4x	2552308631	100	327	0	#N/A	#N/A
Pseudomonas aeruginosa BL21	2554235471	2556077974	98.99	255	3e-61	2556077979	94.37	1e-43	42.5	3e-06	Pf4x	2556077969	40.36	335	2e-65	2556077967	tRNA-Met
Pseudomonas aeruginosa SCV20265	2558309079	2558595711	83.62	445	3e-50	None					None	2558595707	40.66	333	2e-66	2558595706	tRNA-Met
Pseudomonas aeruginosa LES431	2558309081	2558605183	35.35	202	2e-14	2558605189	45	1e-06	94.37	3e-46	Pf5x	2558605178	52.62	338	2e-120	2558605177	ttcA
Pseudomonas aeruginosa MTB-1	2558309082	2558612266	97.98	425	2e-50	None					None	2558612261	40.66	335	2e-66	2558612259	tRNA-Met
Pseudomonas aeruginosa YL84	2558860267	2559381248	35.35	202	2e-14	2559381731	95.77	3e-44	42.5	2e-06	Pf4x	2559381253	40.66	333	2e-66	2559381254	tRNA-Met
Pseudomonas aeruginosa YL84	2558860267	2559381737	35.35	202	2e-14	None					None	2559381742	99.39	327	0	2559381745	tRNA-Gly
Pseudomonas aeruginosa VRFPA01	2562617129	2563147017	98.71	422	2e-157	None					None	#N/A	#N/A	#N/A	#N/A	#N/A	#N/A
Pseudomonas aeruginosa NCAIM B.001380	2563366717	2563772007	35.35	296	1e-14	None					None	2563772011	99.08	327	0	#N/A	#N/A
Pseudomonas aeruginosa NCAIM B.001380	2563366717	2563774675	35.35	296	1e-14	None					None	2563774679	40.36	333	1e-65	2563774680	tRNA_Met
Pseudomonas aeruginosa NCAIM B.001380	2563366717	2563769384	45.73	338	5e-45	None					None	#N/A	#N/A	#N/A	#N/A	#N/A	#N/A
Pseudomonas aeruginosa NCAIM B.001380	2563366717	2563769392	45.73	430	7e-44	None					None	#N/A	#N/A	#N/A	#N/A	#N/A	#N/A
Pseudomonas aeruginosa NCAIM B.001380	2563366717	2563769361	38.46	480	6e-31	2563772001	95.77	3e-44	42.5	2e-06	Pf4x	#N/A	#N/A	#N/A	#N/A	#N/A	#N/A
Pseudomonas aeruginosa NCAIM B.001380	2563366717	2563769376	38.46	480	6e-31	None					None	#N/A	#N/A	#N/A	#N/A	#N/A	#N/A
Pseudomonas aeruginosa LES400	2565956573	2566210664	35.35	202	2e-14	2566210670	45	1e-06	94.37	3e-46	Pf5x	2566210659	52.62	338	2e-120	2566210658	ttcA
Pseudomonas aeruginosa LESB65	2565956574	2566216742	35.35	202	2e-14	2566216748	45	1e-06	94.37	3e-46	Pf5x	2566216737	52.62	338	2e-120	2566216736	ttcA
Pseudomonas aeruginosa LESlike1	2565956575	2566222797	35.35	202	2e-14	2566222803	45	1e-06	94.37	3e-46	Pf5x	2566222792	52.62	338	2e-120	2566222791	ttcA
Pseudomonas aeruginosa LESlike4	2565956576	2566228862	35.35	202	2e-14	2566228868	45	1e-06	94.37	3e-46	Pf5x	2566228857	52.62	338	2e-120	2566228856	ttcA
Pseudomonas aeruginosa LESlike5	2565956577	2566234938	35.35	202	2e-14	2566234944	45	1e-06	94.37	3e-46	Pf5x	2566234933	52.62	338	2e-120	2566234932	ttcA
Pseudomonas aeruginosa LESlike7	2565956578	2566240952	35.35	202	2e-14	2566240958	45	1e-06	94.37	3e-46	Pf5x	2566240947	52.62	338	2e-120	2566240946	ttcA
Pseudomonas aeruginosa 62	2568526052	2568740007	66.06	430	1e-85	None					None	2568740002	41.07	333	3e-66	2568740001	tRNA-Met
Pseudomonas aeruginosa BL20	2568526079	2568823807	98.99	396	2e-60	2568823814	45	1e-06	92.96	9e-46	Pf5x	2568823802	52.62	338	2e-120	2568823801	ttcA
Pseudomonas aeruginosa C40	2568526153	2569062944	67.91	432	2e-85	None					None	2569062939	40.66	333	2e-66	2569062938	tRNA-Met
Pseudomonas aeruginosa BWHPSA017	2568526219	2569280107	35.35	296	1e-14	None					None	2569280102	99.08	327	0	#N/A	#N/A
Pseudomonas aeruginosa BWHPSA017	2568526219	2569278184	41.28	477	6e-41	2569280113	95.77	3e-44	42.5	2e-06	Pf4x	#N/A	#N/A	#N/A	#N/A	#N/A	#N/A
Pseudomonas aeruginosa BWHPSA001	2568526317	2569612720	37.08	484	4e-35	None					None	#N/A	#N/A	#N/A	#N/A	#N/A	#N/A
Pseudomonas aeruginosa C23	2568526560	2570389045	43.9	324	0.001	2570389051	45	1e-06	92.96	9e-46	Pf5x	2570389040	52.62	338	2e-120	2570389039	ttcA
Pseudomonas aeruginosa C23	2568526560	2570390188	88.81	397	8e-83	None					None	2570390183	41.67	333	3e-66	2570390181	tRNA-Met
Pseudomonas aeruginosa BWHPSA023	2568526708	2570882305	43.9	324	0.001	2570882311	45	1e-06	92.96	9e-46	Pf5x	2570882300	52.62	338	2e-120	2570882299	ttcA
Pseudomonas aeruginosa BWHPSA023	2568526708	2570885130	88.81	397	8e-83	None					None	2570885125	41.67	333	3e-66	2570885123	tRNA-Met
Pseudomonas aeruginosa CF77	2568526712	2570900478	35.35	297	1e-14	None					None	2570900472	40.36	333	1e-65	2570900471	tRNA-Met
Pseudomonas aeruginosa BL10	2571042171	2571625468	85.34	442	1e-51	2571625475	94.37	1e-43	42.5	3e-06	Pf4x	2571625463	95.72	335	0	2571625461	tRNA-Gly
Pseudomonas aeruginosa BL25	2571042179	2571654507	65.6	430	3e-84	2571654513	95.77	3e-44	42.5	2e-06	Pf4x	2571654502	98.77	331	0	2571654501	tRNA-Gly
Pseudomonas aeruginosa M9A.1	2571042222	2571796585	35.35	297	1e-14	None					None	2571796580	40.36	333	8e-66	2571796579	tRNA-Met
Pseudomonas aeruginosa M9A.1	2571042222	2571795606	35.35	298	1e-14	2571795612	45	1e-06	92.96	8e-46	Pf5x	2571795601	52.62	338	2e-120	2571795600	ttcA
Pseudomonas aeruginosa M9A.1	2571042222	2571796106	35.35	332	1e-14	2571796112	98.59	2e-45	42.5	4e-06	Pf4x	2571796101	97.25	327	0	2571796099	tRNA-Gly
Pseudomonas aeruginosa BWHPSA012	2571042242	2571865046	51.26	436	5e-92	2571865052	45	1e-06	92.96	8e-46	Pf5x	2571865041	62.08	334	5e-156	2571865040	tRNA-OTHER
Pseudomonas aeruginosa M8A.1	2571042380	2572347984	88.81	399	3e-83	2572347990	95.77	3e-44	42.5	2e-06	Pf4x	2572347979	98.77	331	0	2572347978	tRNA-Gly
Pseudomonas aeruginosa BWHPSA021	2571042396	2572402390	51.26	436	5e-92	2572402396	45	1e-06	92.96	8e-46	Pf5x	2572402385	62.08	334	5e-156	2572402384	tRNA-OTHER
Pseudomonas aeruginosa 19660	2571042490	2572705394	69.23	440	4e-95	2572705401	42.5	4e-06	100	4e-48	Pf5x	2572705389	52.62	338	3e-120	2572705388	ttcA
Pseudomonas aeruginosa BL15	2571042514	2572781461	85.34	442	1e-51	2572781454	95.77	3e-44	42.5	2e-06	Pf4x	2572781466	56.31	346	1e-132	2572781467	tRNA-Sec
Pseudomonas aeruginosa PS42	2571042540	2572874907	66.52	430	4e-86	2572874913	95.77	2e-44	42.5	3e-06	Pf4x	2572874902	96.94	327	0	2572874899	tRNA-Gly
Pseudomonas aeruginosa S54485	2571042625	2573164430	98.99	396	2e-60	None					None	2573164425	40.36	335	2e-65	2573164423	tRNA-Met
Pseudomonas aeruginosa S54485	2571042625	2573162407	88.89	398	1e-83	2573162414	94.37	1e-43	42.5	3e-06	Pf4x	2573162401	100	177	3e-128	#N/A	#N/A
Pseudomonas aeruginosa BWHPSA046	2571042644	2573228779	35.35	327	1e-14	2573228785	45	2e-06	91.55	1e-44	Pf5x	2573228774	52.62	338	2e-120	2573228773	ttcA
Pseudomonas aeruginosa BWHPSA046	2571042644	2573233000	35.35	330	1e-14	None					None	2573232995	41.07	333	3e-66	2573232994	tRNA-Met
Pseudomonas aeruginosa BWHPSA007	2571042646	2573238214	66.28	325	1e-27	2573238221	97.18	1e-44	42.5	5e-06	Pf4x	2573238209	98.17	327	0	2573238207	tRNA-Gly
Pseudomonas aeruginosa BK1	2571042676	2573339697	97.98	400	5e-51	2573339703	98.59	2e-45	42.5	4e-06	Pf4x	2573339693	62.77	330	1e-154	2573339691	tmRNA
Pseudomonas aeruginosa BL18	2571042699	2573415466	66.51	428	1e-84	None					None	2573415461	40.66	335	2e-66	2573415459	tRNA-Met
Pseudomonas aeruginosa BL09	2571042769	2573654718	98.99	396	2e-60	2573654725	45	1e-06	92.96	9e-46	Pf5x	2573654713	52.62	338	2e-120	2573654712	ttcA
Pseudomonas aeruginosa VRFPA09	2571042775	2573677639	66.67	424	3e-86	2573677644	95.77	2e-44	42.5	2e-06	Pf4x	2573677634	99.39	327	0	2573677631	tRNA-Gly
Pseudomonas aeruginosa C41	2571042843	2573904301	97.03	428	2e-58	2573904294	45	1e-06	94.37	3e-46	Pf5x	2573904307	60.92	331	1e-150	2573904310	tRNA-OTHER
Pseudomonas aeruginosa BWHPSA041	2571042902	2574105640	66.28	325	1e-27	2574105648	97.18	1e-44	42.5	5e-06	Pf4x	2574105635	98.17	327	0	2574105633	tRNA-Gly
Pseudomonas aeruginosa BWHPSA015	2574180006	2575292966	97.98	429	2e-50	None					None	2575292961	40.66	333	2e-66	2575292960	tRNA-Met
Pseudomonas aeruginosa BWHPSA024	2574180050	2575443241	43.9	325	0.001	None					None	2575443246	56.62	346	7e-133	2575443247	tRNA-Sec
Pseudomonas aeruginosa BWHPSA024	2574180050	2575439216	88.81	397	8e-83	2575443235	45	1e-06	92.96	9e-46	Pf5x	2575439221	41.67	333	3e-66	2575439223	tRNA-Met
Pseudomonas aeruginosa BWH031	2574180126	2575692407	43.9	325	0.001	None					None	2575692412	56.62	346	7e-133	2575692413	tRNA-Sec
Pseudomonas aeruginosa BWH060	2574180134	2575722927	60.92	316	8e-24	2575722933	95.77	3e-44	42.5	2e-06	Pf4x	2575722922	100	327	0	#N/A	#N/A
Pseudomonas aeruginosa BL22	2574180135	2575726752	60.92	316	8e-24	2575726758	95.77	3e-44	42.5	2e-06	Pf4x	2575726747	100	327	0	#N/A	#N/A
Pseudomonas aeruginosa VRFPA07	2574180171	2575853628	64.73	409	3e-87	2575853621	95.77	3e-44	42.5	2e-06	Pf4x	2575853633	98.77	331	0	2575853634	tRNA-Gly
Pseudomonas aeruginosa BL16	2574180328	2576421885	53.12	439	2e-99	None					None	2576421880	52.62	338	3e-120	2576421879	ttcA
Pseudomonas aeruginosa BL16	2574180328	2576418675	84.48	445	6e-51	2576421892	42.5	4e-06	100	4e-48	Pf5x	2576418680	41.07	335	4e-66	2576418682	tRNA-Met
Pseudomonas aeruginosa DHS01	2576861003	2576870465	97.98	425	2e-50	2576870458	95.77	3e-44	42.5	2e-06	Pf4x	2576870470	96.92	331	0	#N/A	#N/A
Pseudomonas aeruginosa PS75	2576861022	2576955365	98.6	358	0	None					None	2576955360	40.66	333	2e-66	2576955359	tRNA-Met
Pseudomonas aeruginosa BWHPSA048	2576861329	2578030367	43.9	323	0.0008	2578030373	45	1e-06	91.55	1e-44	Pf5x	2578030362	52.62	338	2e-120	2578030361	ttcA
Pseudomonas aeruginosa BWHPSA048	2576861329	2578031343	43.9	327	0.001	None					None	2578031338	40.66	333	2e-66	2578031337	tRNA-Met
Pseudomonas aeruginosa CF27	2579778580	2580107498	35.35	327	1e-14	2580107504	92.96	3e-43	42.5	2e-06	Pf4x	2580107493	98.15	331	0	2580107492	tRNA-Gly
Pseudomonas aeruginosa BWHPSA008	2579778620	2580285379	83.62	445	3e-50	None					None	2580285374	40.66	333	2e-66	2580285373	tRNA-Met
Pseudomonas aeruginosa BWHPSA042	2579778632	2580336405	35.35	378	3e-14	2580336412	98.59	2e-45	42.5	4e-06	Pf4x	2580336400	98.77	331	0	2580336399	tRNA-Gly
Pseudomonas aeruginosa BWHPSA016	2579778688	2580565383	98.32	358	0	None					None	2580565378	40.36	335	2e-65	2580565376	tRNA-Met
Pseudomonas aeruginosa PA96	2579778693	2580585686	35.35	328	1e-14	2580585838	45	1e-06	92.96	8e-46	Pf5x	2580585682	40.66	333	2e-66	2580585681	tRNA-Met
Pseudomonas aeruginosa PA96	2579778693	2580585844	35.35	380	4e-14	None					None	2580585849	56.62	346	7e-133	2580585850	tRNA-Sec
Pseudomonas aeruginosa C48	2579778696	2580599006	35.35	297	1e-14	None					None	2580599001	40.66	333	2e-66	2580599000	tRNA-Met
Pseudomonas aeruginosa 3578	2579778711	2580665095	88.81	401	5e-83	2580665103	98.59	2e-45	42.5	5e-06	Pf4x	2580665090	40.66	333	2e-66	2580665089	tRNA-Met
Pseudomonas aeruginosa BL04	2579778731	2580756804	75.51	437	4e-169	2580757783	45	2e-06	94.37	3e-46	Pf5x	2580756799	40.66	333	3e-66	2580756798	tRNA-Met
Pseudomonas aeruginosa BWH051	2579778733	2580765203	43.9	325	0.001	None					None	2580765198	52.62	346	6e-120	2580765197	ttcA
Pseudomonas aeruginosa BWH051	2579778733	2580766581	43.9	325	0.001	None					None	2580766586	56.62	346	7e-133	2580766587	tRNA-Sec
Pseudomonas aeruginosa BWH051	2579778733	2580767599	88.81	397	8e-83	None					None	2580767594	41.67	333	3e-66	2580767592	tRNA-Met
Pseudomonas aeruginosa BWHPSA025	2579778739	2580785855	43.9	324	0.0009	2580785849	95.77	3e-44	42.5	2e-06	Pf4x	2580785860	99.69	327	0	2580785862	tRNA-Gly
Pseudomonas aeruginosa BWHPSA025	2579778739	2580791577	88.11	394	4e-83	None					None	2580791572	40.66	333	5e-66	2580791570	tRNA-Met
Pseudomonas aeruginosa BWHPSA019	2579778756	2580860867	85.34	439	1e-51	None					None	2580860862	40.96	335	4e-67	2580860860	tRNA-Met
Pseudomonas aeruginosa BWHPSA019	2579778756	2580860384	84.48	442	7e-51	2580860390	94.37	1e-43	42.5	3e-06	Pf4x	2580860379	97.54	336	0	2580860376	tRNA-Gly
Pseudomonas aeruginosa X24509	2579778799	2581029097	35.35	378	4e-14	2581029103	92.96	3e-43	42.5	2e-06	Pf4x	2581029092	97.85	331	0	2581029091	tRNA-Gly
Pseudomonas aeruginosa X24509	2579778799	2581031037	97.98	429	2e-50	None					None	2581031032	40.66	333	1e-66	2581031031	tRNA-Met
Pseudomonas aeruginosa BWHPSA044	2579778822	2581125989	53.12	439	2e-99	None					None	2581125984	52.62	338	3e-120	2581125983	ttcA
Pseudomonas aeruginosa BWHPSA005	2579778823	2581132917	43.9	325	0.001	2581132923	45	1e-06	92.96	9e-46	Pf5x	2581132912	52.62	346	6e-120	2581132911	ttcA
Pseudomonas aeruginosa BWHPSA005	2579778823	2581133609	43.9	325	0.001	2581133603	45	1e-06	92.96	9e-46	Pf5x	2581133614	56.62	346	8e-133	2581133615	tRNA-Sec
Pseudomonas aeruginosa BWHPSA005	2579778823	2581134956	88.81	397	8e-83	None					None	2581134951	41.67	333	3e-66	2581134949	tRNA-Met
Pseudomonas aeruginosa BL05	2579778827	2581147292	35.62	328	8e-05	2581147298	94.37	1e-43	42.5	3e-06	Pf4x	2581147287	97.54	331	0	2581147286	tRNA-Gly
Pseudomonas aeruginosa BWHPSA045	2579778838	2581196410	66.67	430	2e-86	None					None	2581196405	40.66	335	4e-66	2581196403	tRNA-Met
Pseudomonas aeruginosa M8A.2	2579778841	2581210919	35.35	297	1e-14	2581210925	45	1e-06	92.96	8e-46	Pf5x	2581210914	52.62	338	2e-120	2581210913	ttcA
Pseudomonas aeruginosa M8A.2	2579778841	2581213599	35.35	328	2e-14	None					None	2581213594	40.36	333	4e-66	2581213593	tRNA-Met
Pseudomonas aeruginosa BWHPSA003	2579778843	2581223262	35.35	296	1e-14	2581223268	95.77	3e-44	42.5	2e-06	Pf4x	2581223257	99.08	327	0	#N/A	#N/A
Pseudomonas aeruginosa BL01	2579778853	2581262956	84.48	442	5e-51	None					None	2581262951	40.66	333	5e-66	2581262950	tRNA-Met
Pseudomonas aeruginosa BL23	2579778868	2581331265	68.33	434	8e-94	None					None	2581331260	52.31	338	6e-120	2581331259	ttcA
Pseudomonas aeruginosa BWHPSA037	2579778887	2581404410	35.35	297	1e-14	2581404416	95.77	2e-44	42.5	3e-06	Pf4x	2581404404	95.72	329	0	2581404403	tRNA-Gly
Pseudomonas aeruginosa VRFPA08	2579778897	2581449404	91.61	345	2e-87	2581449397	45	1e-06	92.96	9e-46	Pf5x	2581449409	97.54	331	0	#N/A	#N/A
Pseudomonas aeruginosa CF18	2579778907	2581496094	88.81	398	1e-82	None					None	2581496089	40.66	333	4e-66	2581496087	tRNA-Met
Pseudomonas aeruginosa BWHPSA009	2579778948	2581663658	35.35	380	5e-14	None					None	2581663663	56.62	346	7e-133	2581663664	tRNA-Sec
Pseudomonas aeruginosa BWHPSA009	2579778948	2581663019	66.06	430	2e-85	2581663025	95.77	3e-44	42.5	2e-06	Pf4x	2581663014	96.92	331	0	#N/A	#N/A
Pseudomonas aeruginosa BWHPSA014	2579778950	2581674562	84.48	442	5e-51	None					None	2581674557	40.66	335	2e-66	2581674555	tRNA-Met
Pseudomonas aeruginosa BWHPSA018	2579778953	2581684805	35.35	297	1e-14	2581684811	92.96	3e-43	42.5	2e-06	Pf4x	2581684800	96.32	329	0	2581684798	tRNA-Gly
Pseudomonas aeruginosa DHS29	2579778970	2581750320	97.98	425	2e-50	2581750313	95.77	3e-44	42.5	2e-06	Pf4x	2581750325	96.92	331	0	#N/A	#N/A
Pseudomonas aeruginosa MW3a	2579779000	2581882135	43.9	321	0.001	2581882140	95.77	3e-44	42.5	2e-06	Pf4x	2581882131	98.15	330	0	2581882130	tRNA-Gly
Pseudomonas aeruginosa 3579	2579779047	2582063236	43.9	324	0.001	None					None	2582063231	40.66	333	2e-66	2582063230	tRNA-Met
Pseudomonas aeruginosa 3579	2579779047	2582062819	88.81	401	5e-83	2582062826	98.59	2e-45	42.5	5e-06	Pf4x	2582062814	99.39	327	0	#N/A	#N/A
Pseudomonas aeruginosa BL02	2579779063	2582125992	43.9	324	0.001	2582125998	45	1e-06	92.96	9e-46	Pf5x	2582125987	52.62	338	2e-120	2582125986	ttcA
Pseudomonas aeruginosa BL02	2579779063	2582127101	88.81	397	8e-83	None					None	2582127096	41.67	333	3e-66	2582127094	tRNA-Met
Pseudomonas aeruginosa VRFPA03	2579779064	2582134432	60.92	316	6e-24	2582134425	98.15	1e-32	42.5	3e-06	Pf4x	2582134437	100	327	0	2582134440	#N/A
Pseudomonas aeruginosa BWH035	2579779074	2582173545	66.06	428	1e-85	None					None	2582173540	97.54	331	0	#N/A	#N/A
Pseudomonas aeruginosa BWH052	2579779110	2582336320	35.35	327	1e-14	2582336326	45	2e-06	91.55	1e-44	Pf5x	2582336315	52.62	338	2e-120	2582336314	ttcA
Pseudomonas aeruginosa BWH052	2579779110	2582338747	35.35	330	1e-14	None					None	2582338742	41.07	333	3e-66	2582338741	tRNA-Met
Pseudomonas aeruginosa UDL	2579779132	2582417975	92.14	356	1e-85	2582417969	94.37	1e-43	42.5	3e-06	Pf4x	2582417980	100	327	0	2582417982	tRNA-Gly
Pseudomonas aeruginosa BL24	2582580883	2583756766	35.35	296	1e-14	2583756772	95.77	3e-44	42.5	2e-06	Pf4x	2583756761	99.08	327	0	#N/A	#N/A
Pseudomonas aeruginosa BWHPSA027	2582580894	2583809237	84.48	445	6e-51	None					None	2583809232	41.07	335	4e-66	2583809230	tRNA-Met
Pseudomonas aeruginosa C20	2582580900	2583839409	43.9	324	0.001	None					None	2583839404	52.62	338	2e-120	2583839403	ttcA
Pseudomonas aeruginosa C20	2582580900	2583840552	88.81	397	8e-83	None					None	2583840547	41.67	333	3e-66	2583840545	tRNA-Met
Pseudomonas aeruginosa BWH058	2582580923	2583949796	53.12	439	2e-99	2583949803	42.5	4e-06	100	4e-48	Pf5x	2583949791	52.62	338	3e-120	2583949790	ttcA
Pseudomonas aeruginosa BWH049	2582580927	2583966887	60.92	315	8e-24	2583966893	95.77	3e-44	42.5	2e-06	Pf4x	2583966882	98.47	327	0	2583966880	tRNA-Gly
Pseudomonas aeruginosa BWH036	2582580978	2584127368	88.81	397	8e-83	None					None	2584127363	41.67	333	3e-66	2584127361	tRNA-Met
Pseudomonas aeruginosa BWH032	2582580982	2584145872	90.71	356	4e-84	2584145866	98.59	2e-45	42.5	5e-06	Pf4x	2584145877	56.31	346	8e-133	2584145878	tRNA-Sec
Pseudomonas aeruginosa PA38182	2585427671	2586145687	67.91	430	1e-85	None					None	2586145692	40.66	333	2e-66	2586145693	tRNA-Met
Pseudomonas aeruginosa PAO581	2597489949	2598076299	99.44	358	0	2598076293	100	7e-46	42.5	4e-06	Pf4x	2598076303	100	327	0	2598076305	tRNA-Gly
Pseudomonas aeruginosa PAO1-VE13	2597489950	2598081961	98.84	358	4e-117	2598081955	100	7e-46	42.5	4e-06	Pf4x	2598081965	100	327	0	2598081967	tRNA-Gly
Pseudomonas aeruginosa PAO1-VE2	2597489951	2598087761	98.84	358	4e-117	2598087755	100	7e-46	42.5	4e-06	Pf4x	2598087765	100	327	0	2598087767	tRNA-Gly
Pseudomonas aeruginosa c7447m	2597489954	2598103645	99.06	212	9e-146	2598103640	100	1e-45	42.5	5e-06	Pf4x	2598103650	100	327	0	2598103652	tRNA-Gly
Pseudomonas aeruginosa PAG	2597490142	2598476980	35.35	296	1e-14	2598476985	95.77	3e-44	42.5	2e-06	Pf4x	2598476975	99.08	327	0	#N/A	#N/A
Pseudomonas aeruginosa PAG	2597490142	2598477587	35.35	297	1e-14	None					None	2598477582	40.36	333	1e-65	2598477581	tRNA_Met
Pseudomonas aeruginosa 18A	2600255231	2601456997	35.35	328	1e-14	None					None	2601456993	97.72	269	0	2601456992	tRNA-Gly
Pseudomonas aeruginosa 18A	2600255231	2601454080	66.51	428	1e-85	2601457002	94.37	1e-43	42.5	2e-06	Pf4x	2601454084	40.66	335	2e-66	2601454086	tRNA_Met
Pseudomonas aeruginosa NFHH01	2606217733	2608379626	35.35	297	1e-14	2608379621	90.14	2e-41	42.5	2e-06	Pf4x	2608379630	96.92	325	0	2608379631	tRNA-Gly
Pseudomonas aeruginosa PA103	2609459787	2609989785	60.92	316	8e-24	2609989780	95.77	3e-44	42.5	2e-06	Pf4x	2609989789	100	327	0	2609989791	tRNA-Gly
Pseudomonas aeruginosa MH38	2609459869	2610346868	67.91	430	1e-85	None					None	2610346864	40.66	333	2e-66	2610346863	tRNA_Met
Pseudomonas aeruginosa	2609460055	2611238987	65.14	430	5e-83	None					None	2611238991	40.66	333	3e-66	2611238993	tRNA_Met
Pseudomonas aeruginosa 14651	2615840571	2616092085	35.35	380	4e-14	2616092090	45	1e-06	92.96	8e-46	Pf5x	2616092081	52.62	338	2e-120	2616092080	ttcA
Pseudomonas aeruginosa 14650	2615840572	2616096242	35.35	380	4e-14	2616096248	45	1e-06	92.96	8e-46	Pf5x	2616096238	52.62	338	3e-120	2616096237	ttcA
Pseudomonas aeruginosa 14650	2615840572	2616097450	66.06	428	9e-86	None					None	2616097446	40.66	333	2e-66	2616097445	tRNA_Met
Pseudomonas aeruginosa 14649	2615840573	2616103810	35.35	380	4e-14	None					None	2616103806	52.62	338	2e-120	2616103805	ttcA
Pseudomonas aeruginosa 14649	2615840573	2616101750	66.06	428	8e-86	2616103815	45	1e-06	92.96	8e-46	Pf5x	2616101746	40.66	333	2e-66	2616101745	tRNA_Met
Pseudomonas aeruginosa P2-L230/95	2617271009	2618425857	99.42	357	2e-118	None					None	2618425853	40.66	333	4e-66	2618425852	tRNA_Met
Pseudomonas aeruginosa JMM	2617271040	2618585079	35.35	380	4e-14	2618585084	95.77	3e-44	42.5	2e-06	Pf4x	2618585075	96.92	331	0	2618585074	tRNA-Gly
Pseudomonas aeruginosa 910	2617271286	2619396582	97.98	429	2e-50	2619396576	95.77	3e-44	42.5	3e-06	Pf4x	2619396586	96.92	331	0	#N/A	#N/A
Pseudomonas aeruginosa PA99	2619619250	2621117032	66.97	430	5e-85	None					None	2621117036	40.66	333	2e-66	2621117037	tRNA_Met
Pseudomonas aeruginosa P7-L633/96	2619619278	2621224053	60.92	316	7e-24	None					None	2621224057	98.17	327	0	#N/A	#N/A
Pseudomonas aeruginosa P7-L633/96	2619619278	2621222073	98.88	358	0	2621224047	42.5	3e-06	98.59	9e-48	Pf5x	2621222069	60.62	331	5e-150	2621222067	tRNA_Pseudo_GAG
Pseudomonas aeruginosa MRSN 321	2627853842	2629189346	97.98	426	2e-59	2629189352	92.96	2e-43	42.5	3e-06	Pf4x	2629189341	97.54	336	0	2629189338	tRNA-Gly
Pseudomonas aeruginosa 213BR	2627853942	2629592368	66.28	325	1e-27	2629592361	97.18	1e-44	42.5	5e-06	Pf4x	2629592373	98.17	327	0	2629592375	tRNA-Gly
Pseudomonas aeruginosa FRD1	2630968680	2632802414	67.91	297	2e-86	None					None	2632802420	40.66	333	2e-66	2632802421	tRNA_Met
Pseudomonas aeruginosa DSM 50071	2636415941	2638655871	35.35	297	1e-14	2638655879	95.77	2e-44	42.5	4e-06	Pf4x	2638655866	98.17	329	0	#N/A	#N/A
Pseudomonas aeruginosa DSM 50071	2636415941	2638656497	35.35	297	1e-14	2638656491	45	1e-06	92.96	8e-46	Pf5x	2638656502	56.62	346	7e-133	2638656503	tRNA_Sec
Pseudomonas aeruginosa DSM 50071	2636415941	2638655333	92.14	356	1e-85	2638655339	45	1e-06	92.96	8e-46	Pf5x	2638655328	52.62	338	2e-120	2638655327	ttcA
Pseudomonas aeruginosa PAO1	2636416113	2639360879	99.72	358	0	2639360871	100	7e-46	42.5	4e-06	Pf4x	2639360885	100	327	0	2639360887	tRNA-Gly
Pseudomonas aeruginosa PAO1-CipR	2636416114	2639367344	100	357	4e-119	None					None	2639367349	100	327	0	2639367351	tRNA-Gly
Pseudomonas aeruginosa EML528	2645727558	2645981436	98.25	360	8e-116	2645981442	94.37	1e-43	42.5	3e-06	Pf4x	2645981431	96.63	329	0	2645981429	tRNA-Gly
Pseudomonas aeruginosa PSE305	2645727567	2646019928	88.81	398	8e-83	2646019920	45	1e-06	92.96	9e-46	Pf5x	2646019933	56.62	346	5e-133	2646019934	tRNA_Sec
Pseudomonas aeruginosa F9676	2645727675	2646481013	66.51	430	1e-85	None					None	2646481008	40.66	335	2e-66	2646481006	tRNA_Met
Pseudomonas aeruginosa PASS4	2648501304	2649367026	35.35	328	2e-14	2649367019	91.55	1e-41	42.5	3e-06	Pf4x	2649367031	99.69	327	0	2649367033	tRNA-Gly
Pseudomonas aeruginosa FRD1	2651869646	2652246565	67.91	430	1e-85	None					None	2652246570	40.66	333	2e-66	2652246571	tRNA_Met
Pseudomonas aeruginosa KY1	2654587699	2655447902	68.78	439	4e-92	2655447896	95.77	3e-44	42.5	2e-06	Pf4x	2655447907	97.54	331	0	2655447908	tRNA-Gly
Pseudomonas aeruginosa ATCC 33354	2657245489	2659186933	66.06	428	9e-86	2659186939	92.96	5e-43	45	8e-07	Pf4x	2659186928	96.94	330	0	2659186927	tRNA-Gly
Pseudomonas aeruginosa BTP038	2660238266	2661685927	39.75	492	2e-36	None					None	#N/A	#N/A	#N/A	#N/A	#N/A	#N/A
Pseudomonas aeruginosa ATCC 33363	2660238684	2663377600	69.23	438	4e-95	2663377607	94.37	5e-44	42.5	4e-06	Pf4x	2663377595	98.78	327	0	2663377593	tRNA-Gly
Pseudomonas aeruginosa JD324	2663762977	2665163186	35.35	297	1e-14	2665163179	45	1e-06	94.37	3e-46	Pf5x	2665163191	52.62	338	2e-120	2665163192	ttcA
Pseudomonas aeruginosa ATCC 33357	2663763493	2667261690	84.48	442	5e-51	None					None	2667261695	52.62	338	3e-120	2667261696	ttcA
Pseudomonas aeruginosa NCTC10332	2667527464	2668283147	35.35	297	1e-14	2668283155	95.77	2e-44	42.5	4e-06	Pf4x	2668283142	98.17	329	0	#N/A	#N/A
Pseudomonas aeruginosa NCTC10332	2667527464	2668283779	35.35	297	1e-14	2668283773	45	1e-06	92.96	8e-46	Pf5x	2668283784	56.62	346	7e-133	2668283785	tRNA_Opal_TCA
Pseudomonas aeruginosa NCTC10332	2667527464	2668282604	92.14	356	1e-85	2668282610	45	1e-06	92.96	8e-46	Pf5x	2668282599	52.62	338	2e-120	2668282598	ttcA
Pseudomonas aeruginosa AES-1R	2667527556	2668569635	35.35	328	2e-14	2668569642	91.55	1e-41	42.5	3e-06	Pf4x	2668569630	99.39	327	0	2668569628	tRNA-Gly
Pseudomonas aeruginosa C0324C	2667527606	2668760313	38.78	295	0.01	None					None	2668760319	40.36	333	1e-65	2668760320	tRNA_Met
Pseudomonas aeruginosa ATCC 43390	2667527676	2669020848	66.28	325	1e-27	2669020855	97.18	1e-44	42.5	5e-06	Pf4x	2669020843	98.17	327	0	2669020841	tRNA-Gly
Pseudomonas aeruginosa DSM 50071	2667527847	2669727963	92.14	356	1e-85	2669727957	45	1e-06	92.96	8e-46	Pf5x	2669727968	52.62	338	2e-120	2669727969	ttcA
Pseudomonas aeruginosa J 1385	2667527901	2669953430	53.12	439	1e-99	2669953437	42.5	4e-06	100	4e-48	Pf5x	2669953425	52.62	338	2e-120	2669953424	ttcA
Pseudomonas aeruginosa O15 IATS	2667528033	2670512637	35.35	297	1e-14	2670512631	95.77	3e-44	42.5	2e-06	Pf4x	2670512642	96.94	327	0	#N/A	#N/A
Pseudomonas aeruginosa M37351	2671180318	2672285600	53.12	439	2e-99	2672285593	42.5	4e-06	100	4e-48	Pf5x	2672285605	52.62	338	3e-120	2672285606	ttcA
Pseudomonas aeruginosa M37351	2671180318	2672289004	84.48	445	6e-51	None					None	2672288999	41.07	335	4e-66	2672288997	tRNA_Met
Pseudomonas aeruginosa ST-111 P60_London_6_VIM_2_11_13	2671180382	2672548019	67.91	430	1e-85	None					None	2672548024	40.66	333	2e-66	2672548025	tRNA_Met
Pseudomonas aeruginosa ST-111 P36_West_Midlands_5_VIM_2_06_12	2671180414	2672679417	67.91	430	1e-85	None					None	2672679412	40.66	333	2e-66	2672679411	tRNA_Met
Pseudomonas aeruginosa Carb01 63	2671180440	2672787475	67.91	430	1e-85	None					None	2672787470	40.66	333	2e-66	2672787469	tRNA_Met
Pseudomonas aeruginosa ST-111 P38_London_12_VIM_2_08_12	2671180445	2672804137	67.91	430	1e-85	None					None	2672804132	40.66	333	2e-66	2672804131	tRNA_Met
Pseudomonas aeruginosa ST-111 P35_London_26_VIM_2_05_12	2671180484	2672969833	67.91	430	1e-85	None					None	2672969828	40.66	333	2e-66	2672969827	tRNA_Met
Pseudomonas aeruginosa ST-111 E14_London_26_VIM_2_06_13	2671180515	2673099273	67.91	430	1e-85	None					None	2673099268	40.66	333	2e-66	2673099267	tRNA_Met
Pseudomonas aeruginosa ST-111 P32_London_17_VIM_2_10_11	2671180560	2673275905	67.91	430	1e-85	None					None	2673275900	40.66	333	2e-66	2673275899	tRNA_Met
Pseudomonas aeruginosa ST-111 P24_London_17_VIM_2_08_10	2671180708	2673884788	67.91	430	1e-85	None					None	2673884783	40.66	333	2e-66	2673884782	tRNA_Met
Pseudomonas aeruginosa ST-111 P1_London_28_IMP_1_04_05	2671180760	2674091506	67.91	430	1e-85	None					None	2674091501	40.66	333	2e-66	2674091500	tRNA_Met
Pseudomonas aeruginosa W60856	2671180784	2674170436	35.35	380	4e-14	2674170430	95.77	2e-44	42.5	2e-06	Pf4x	2674170441	97.54	331	0	#N/A	#N/A
Pseudomonas aeruginosa W60856	2671180784	2674174477	66.06	428	9e-86	None					None	2674174472	40.66	335	2e-66	2674174470	tRNA_Met
Pseudomonas aeruginosa ST-111 P40_Scotland_4_VIM_2_09_12	2671180829	2674364666	67.91	430	1e-85	None					None	2674364661	40.66	333	2e-66	2674364660	tRNA_Met
Pseudomonas aeruginosa ST-111 P23_East_of_England_6_IMP_13_07_10	2671180937	2674825746	67.91	430	1e-85	None					None	2674825741	40.66	333	2e-66	2674825740	tRNA_Met
Pseudomonas aeruginosa ATCC 43732	2671180955	2674893092	94.74	328	3e-83	None					None	2674893097	52.62	338	2e-120	2674893098	ttcA
Pseudomonas aeruginosa ST-111 P64_East_of_England_6_01_14	2671181021	2675153715	67.91	430	1e-85	None					None	2675153710	40.66	333	2e-66	2675153709	tRNA_Met
Pseudomonas aeruginosa ST-111 E13_London_26_VIM_2_06_13	2671181088	2675448861	67.91	430	1e-85	None					None	2675448856	40.66	333	2e-66	2675448855	tRNA_Met
Pseudomonas aeruginosa ST-111 P55_London_26_VIM_2_05_13	2671181149	2675716464	67.91	430	1e-85	None					None	2675716459	40.66	333	2e-66	2675716458	tRNA_Met
Pseudomonas aeruginosa MRSN 20176	2675903445	2677997025	60.92	314	5e-24	2677997018	45	1e-06	94.37	3e-46	Pf5x	2677997030	52.62	338	2e-120	2677997031	ttcA
Pseudomonas aeruginosa MRSN 20176	2675903445	2678000435	60.92	316	7e-24	2678000427	94.37	5e-44	42.5	4e-06	Pf4x	2678000440	100	327	0	2678000442	tRNA-Gly
Pseudomonas aeruginosa MRSN 20176	2675903445	2678000551	100	354	1e-118	2678000545	95.77	3e-44	42.5	2e-06	Pf4x	2678000556	63.08	340	7e-154	2678000558	tmRNA
Pseudomonas aeruginosa C2159M	2675903567	2678458632	35.35	380	4e-14	None					None	2678458637	52.62	338	3e-120	2678458638	ttcA
Pseudomonas aeruginosa C2159M	2675903567	2678457110	66.06	428	9e-86	2678458626	45	1e-06	92.96	8e-46	Pf5x	2678457115	40.66	333	2e-66	2678457116	tRNA_Met
Pseudomonas aeruginosa ST-111 P12_London_17_VIM_2_11_09	2675903584	2678523270	67.91	430	1e-85	None					None	2678523265	40.66	333	2e-66	2678523264	tRNA_Met
Pseudomonas aeruginosa ST-111 P43_2_London_9_VIM_2_11_12	2675903669	2678857131	67.91	430	1e-85	None					None	2678857126	40.66	333	2e-66	2678857125	tRNA_Met
Pseudomonas aeruginosa ST-111 P25_London_12_VIM_2_08_10	2681813356	2683905548	67.91	430	1e-85	None					None	2683905543	40.66	333	2e-66	2683905542	tRNA_Met
Pseudomonas aeruginosa ST-111 P51_1_London_9_VIM_2_02_13	2681813357	2683912668	67.91	430	1e-85	None					None	2683912663	40.66	333	2e-66	2683912662	tRNA_Met
Pseudomonas aeruginosa AATYA	2681813362	2683939228	35.35	380	4e-14	2683939234	45	1e-06	94.37	4e-46	Pf5x	2683939223	52.62	338	3e-120	2683939222	ttcA
Pseudomonas aeruginosa M1608	2684622547	2684799438	53.12	439	2e-99	2684799431	42.5	4e-06	100	4e-48	Pf5x	2684799443	52.62	338	3e-120	2684799444	ttcA
Pseudomonas aeruginosa M1608	2684622547	2684802395	84.48	445	6e-51	None					None	2684802390	41.07	335	3e-66	2684802388	tRNA_Met
Pseudomonas aeruginosa RW22	2684622752	2685549689	53.12	439	2e-99	2685549696	42.5	4e-06	100	4e-48	Pf5x	2685549684	52.62	338	3e-120	2685549683	ttcA
Pseudomonas aeruginosa RW28	2684622753	2685554394	53.12	439	2e-99	2685554387	42.5	4e-06	100	4e-48	Pf5x	2685554399	52.62	338	3e-120	2685554400	ttcA
Pseudomonas aeruginosa RW33	2684622754	2685562509	53.12	439	2e-99	2685562502	42.5	4e-06	100	4e-48	Pf5x	2685562514	52.62	338	3e-120	2685562515	ttcA
Pseudomonas aeruginosa RW35	2684622755	2685568618	53.12	439	2e-99	2685568611	42.5	4e-06	100	4e-48	Pf5x	2685568623	52.62	338	3e-120	2685568624	ttcA
Pseudomonas aeruginosa RW49	2684622756	2685574404	53.12	439	2e-99	2685574411	42.5	4e-06	100	4e-48	Pf5x	2685574399	52.62	338	3e-120	2685574398	ttcA
Pseudomonas aeruginosa RW5	2684622757	2685580757	53.12	439	2e-99	2685580764	42.5	4e-06	100	4e-48	Pf5x	2685580752	52.62	338	3e-120	2685580751	ttcA
Pseudomonas aeruginosa RW54	2684622758	2685584942	53.12	439	2e-99	2685584949	42.5	4e-06	100	4e-48	Pf5x	2685584937	52.62	338	3e-120	2685584936	ttcA
Pseudomonas aeruginosa RW57	2684622759	2685594056	53.12	439	2e-99	2685594063	42.5	4e-06	100	4e-48	Pf5x	2685594051	52.62	338	3e-120	2685594050	ttcA
Pseudomonas aeruginosa RW67	2684622760	2685600321	53.12	439	2e-99	2685600328	42.5	4e-06	100	4e-48	Pf5x	2685600316	52.62	338	3e-120	2685600315	ttcA
Pseudomonas aeruginosa RW95	2684622762	2685611999	84.48	439	5e-51	2685612005	94.37	1e-43	42.5	3e-06	Pf4x	2685611994	89.57	327	0	2685611992	tRNA-Gly
Pseudomonas aeruginosa AU12175	2684622810	2685748712	43.9	324	0.001	None					None	2685748717	52.62	338	2e-120	2685748718	ttcA
Pseudomonas aeruginosa AU19319	2684622811	2685755704	35.35	341	1e-14	None					None	2685755699	40.66	333	2e-66	2685755698	tRNA_Met
Pseudomonas aeruginosa AU24787	2684622812	2685762391	35.35	296	1e-14	None					None	2685762396	56.62	346	5e-133	2685762397	tRNA_Opal_TCA
Pseudomonas aeruginosa AU24787	2684622812	2685760936	45.69	427	3e-45	2685762385	45	1e-06	90.14	5e-44	Pf5x	#N/A	#N/A	#N/A	#N/A	#N/A	#N/A
Pseudomonas aeruginosa AU24807	2684622813	2685763925	35.35	206	4e-14	None					None	2685763919	40.36	333	1e-65	2685763918	tRNA_Met
Pseudomonas aeruginosa AU7511	2684622815	2685779627	35.35	296	1e-14	2685779621	45	2e-06	90.14	5e-44	Pf5x	2685779632	56.62	346	5e-133	2685779633	tRNA_Opal_TCA
Pseudomonas aeruginosa AU9739	2684622816	2685782699	41.28	475	6e-41	None					None	#N/A	#N/A	#N/A	#N/A	#N/A	#N/A
Pseudomonas aeruginosa T52373	2684623051	2686602252	85.34	291	6e-53	2686602260	97.18	1e-44	42.5	5e-06	Pf4x	2686602247	89.57	327	0	2686602245	tRNA-Gly
Pseudomonas aeruginosa T52373	2684623051	2686602737	50.81	439	3e-98	None					None	2686602731	41.07	333	3e-66	2686602730	tRNA_Met
Pseudomonas aeruginosa F22031	2684623234	2687295754	35.35	296	1e-14	None					None	2687295749	40.66	333	2e-66	2687295748	tRNA_Met
Pseudomonas aeruginosa F22031	2684623234	2687295272	66.06	375	3e-86	None					None	2687295264	98.77	331	0	#N/A	#N/A
Pseudomonas aeruginosa 12-4-4(59)	2684623235	2687301286	40.82	321	0.003	2687301292	94.37	1e-43	42.5	3e-06	Pf4x	2687301281	97.55	329	0	2687301280	tRNA-Gly
Pseudomonas aeruginosa X78812	2687453104	2687473930	35.35	380	4e-14	2687473923	45	1e-06	94.37	3e-46	Pf5x	2687473935	56.62	346	7e-133	2687473936	tRNA_Opal_TCA
Pseudomonas aeruginosa X78812	2687453104	2687473766	67.43	428	9e-86	None					None	2687473761	41.07	335	6e-66	2687473759	tRNA_Met
Pseudomonas aeruginosa X78812	2687453104	2687473280	66.06	430	2e-85	2687473286	94.37	1e-43	42.5	3e-06	Pf4x	2687473275	96.92	331	0	2687473274	tRNA-Gly
Pseudomonas aeruginosa W36662	2687453120	2687546756	43.9	324	0.001	2687546762	45	1e-06	92.96	9e-46	Pf5x	2687546751	52.62	338	2e-120	2687546750	ttcA
Pseudomonas aeruginosa W36662	2687453120	2687547872	88.81	397	8e-83	None					None	2687547867	38.99	291	3e-49	2687547864	tRNA_Met
Pseudomonas aeruginosa ATCC 27853	2687453218	2687909393	41.28	477	5e-41	2687911223	95.77	3e-44	42.5	2e-06	Pf4x	#N/A	#N/A	#N/A	#N/A	#N/A	#N/A
Pseudomonas aeruginosa ATCC 27853	2687453218	2687909409	41.28	477	5e-41	None					None	#N/A	#N/A	#N/A	#N/A	#N/A	#N/A
Pseudomonas aeruginosa NCGM257	2687453225	2687941831	66.67	428	5e-86	2687941837	95.77	3e-44	42.5	3e-06	Pf4x	2687941826	99.39	327	0	#N/A	#N/A
Pseudomonas aeruginosa NCGM257	2687453225	2687942411	85.34	445	1e-51	None					None	2687942406	40.66	333	2e-66	2687942405	tRNA_Met
Pseudomonas aeruginosa F30658	2687453227	2687953650	35.35	380	5e-14	2687953656	42.5	3e-06	98.59	1e-47	Pf5x	2687953645	60.31	331	1e-149	2687953643	tmRNA
Pseudomonas aeruginosa F30658	2687453227	2687953874	67.91	430	1e-85	2687953880	94.37	1e-43	42.5	3e-06	Pf4x	2687953869	97.54	331	0	#N/A	#N/A
Pseudomonas aeruginosa S86968	2687453261	2688089905	35.35	296	1e-14	None					None	2688089900	99.08	327	0	#N/A	#N/A
Pseudomonas aeruginosa USDA-ARS-USMARC-41639	2687453307	2688275081	62.07	316	2e-24	2688275075	92.96	3e-43	42.5	2e-06	Pf4x	2688275086	58.15	346	4e-138	2688275087	tRNA_Opal_TCA
Pseudomonas aeruginosa USDA-ARS-USMARC-41639	2687453307	2688274455	60.92	318	1e-23	2688274461	98.59	2e-45	42.5	4e-06	Pf4x	2688274450	96.94	327	0	2688274448	tRNA-Gly
Pseudomonas aeruginosa 8380	2687453349	2688419436	87.93	442	2e-53	None					None	2688419431	40.66	333	2e-66	2688419430	tRNA_Met
Pseudomonas aeruginosa PAO1_Orsay	2687453394	2688613608	99.42	357	2e-118	None					None	2688613603	40.66	333	2e-66	2688613602	tRNA_Met
Pseudomonas aeruginosa PAO1_Orsay	2687453394	2688613128	100	358	0	2688613135	100	7e-46	42.5	4e-06	Pf4x	2688613123	100	327	0	2688613121	tRNA-Gly
Pseudomonas aeruginosa T38079	2687453418	2688716498	35.35	296	1e-14	None					None	2688716493	99.08	327	0	#N/A	#N/A
Pseudomonas aeruginosa T38079	2687453418	2688714730	45.73	430	7e-44	2688716504	95.77	3e-44	42.5	2e-06	Pf4x	#N/A	#N/A	#N/A	#N/A	#N/A	#N/A
Pseudomonas aeruginosa T38079	2687453418	2688714738	45.73	430	7e-44	None					None	#N/A	#N/A	#N/A	#N/A	#N/A	#N/A
Pseudomonas aeruginosa H27930	2687453477	2688952741	66.06	430	2e-85	2688952748	95.77	2e-44	42.5	4e-06	Pf4x	2688952736	97.85	331	0	2688952735	tRNA-Gly
Pseudomonas aeruginosa F9670	2687453514	2689086383	38.78	295	0.01	None					None	2689086377	40.36	333	1e-65	2689086376	tRNA_Met
Pseudomonas aeruginosa F9670	2687453514	2689085724	35.35	296	1e-14	None					None	2689085719	99.08	327	0	#N/A	#N/A
Pseudomonas aeruginosa F9670	2687453514	2689083955	45.73	430	7e-44	2689085730	95.77	3e-44	42.5	2e-06	Pf4x	#N/A	#N/A	#N/A	#N/A	#N/A	#N/A
Pseudomonas aeruginosa F9670	2687453514	2689083963	45.73	430	7e-44	None					None	#N/A	#N/A	#N/A	#N/A	#N/A	#N/A
Pseudomonas aeruginosa T63266	2687453531	2689156881	98.83	356	4e-117	None					None	2689156876	40.66	333	2e-66	2689156875	tRNA_Met
Pseudomonas aeruginosa BAMCPA07-48	2687453536	2689184408	65.6	430	3e-84	2689184414	95.77	3e-44	42.5	2e-06	Pf4x	2689184403	98.77	331	0	2689184401	tRNA-Gly
Pseudomonas aeruginosa H5708	2687453571	2689327641	66.06	428	4e-84	None					None	2689327636	40.96	335	4e-67	2689327634	tRNA_Met
Pseudomonas aeruginosa BTP034	2690316016	2691906842	66.06	428	2e-84	2691906836	95.77	3e-44	42.5	2e-06	Pf4x	2691906847	97.85	331	0	#N/A	#N/A
Pseudomonas aeruginosa ST-111 E10_London_26_VIM_2_06_13	2690316242	2692843912	67.89	255	1e-88	None					None	2692843918	40.66	333	2e-66	2692843919	tRNA_Met
Pseudomonas aeruginosa ST-111 P62_London_9_VIM_2_01_14	2690316279	2693004951	67.91	430	1e-85	None					None	2693004946	40.66	333	2e-66	2693004945	tRNA_Met
Pseudomonas aeruginosa ST-111 P16_Lonon_17_VIM_2_02_10	2690316331	2693230373	67.91	430	1e-85	None					None	2693230368	40.66	333	2e-66	2693230367	tRNA_Met
Pseudomonas aeruginosa ST-111 P30_South_East_2_VIM_2_10_11	2693429551	2693634957	67.91	430	1e-85	None					None	2693634952	40.66	333	2e-66	2693634951	tRNA_Met
Pseudomonas aeruginosa ST-111 P29_London_12_VIM_2_05_11	2693429626	2693955678	67.91	430	1e-85	None					None	2693955673	40.66	333	2e-66	2693955672	tRNA_Met
Pseudomonas aeruginosa ST-111 P39_London_29_08_12	2693429724	2694375216	67.91	430	1e-85	None					None	2694375211	40.66	333	2e-66	2694375210	tRNA_Met
Pseudomonas aeruginosa ST-111 P58_London_29_09_13	2693429729	2694400946	67.91	430	1e-85	None					None	2694400941	40.66	333	2e-66	2694400940	tRNA_Met
Pseudomonas aeruginosa ST-111 P42_1_London_26_VIM_2_10_12	2693429767	2694564771	67.91	430	1e-85	None					None	2694564766	40.66	333	2e-66	2694564765	tRNA_Met
Pseudomonas aeruginosa ST-111 P34_London_28_VIM_2_02_12	2693429775	2694595310	67.91	430	1e-85	None					None	2694595305	40.66	333	2e-66	2694595304	tRNA_Met
Pseudomonas aeruginosa ST-111 P8_2_London_17_VIM_2_07_13	2695420396	2695817517	67.91	430	9e-86	None					None	2695817512	40.66	333	2e-66	2695817511	tRNA_Met
Pseudomonas aeruginosa ST-111 E3_London_17_VIM_2_03_09	2695420408	2695873757	67.91	430	1e-85	None					None	2695873752	40.66	333	2e-66	2695873751	tRNA_Met
Pseudomonas aeruginosa ST-111 P9_East_of_England_6_IMP_13_08_09	2695420481	2696179352	67.91	430	1e-85	None					None	2696179347	40.66	333	2e-66	2696179346	tRNA_Met
Pseudomonas aeruginosa ATCC 33349	2695420489	2696212490	69.23	438	8e-95	2696212496	97.18	1e-44	42.5	5e-06	Pf4x	2696212485	98.47	327	0	2696212483	tRNA-Gly
Pseudomonas aeruginosa ST-111 P52_1_London_26_VIM_2_02_13	2695420515	2696339027	67.91	430	1e-85	None					None	2696339022	40.66	333	2e-66	2696339021	tRNA_Met
Pseudomonas aeruginosa ST-111 P51_2_London_11_VIM_2_02_13	2695420520	2696364525	67.91	430	1e-85	None					None	2696364520	40.66	333	2e-66	2696364519	tRNA_Met
Pseudomonas aeruginosa ST-111 P11_London_17_VIM_2_10_09	2695420642	2696885860	67.91	430	1e-85	None					None	2696885855	40.66	333	2e-66	2696885854	tRNA_Met
Pseudomonas aeruginosa ST-111 E1_London_17_VIM_2_02_09	2695420707	2697153022	67.91	430	1e-85	None					None	2697153017	40.66	333	2e-66	2697153016	tRNA_Met
Pseudomonas aeruginosa ST-111 P50_London_9_VIM_2_01_13	2695420740	2697282787	67.91	430	1e-85	None					None	2697282782	40.66	333	2e-66	2697282781	tRNA_Met
Pseudomonas aeruginosa ST-111 P10_London_6_VIM_2_09_09	2695420785	2697469069	67.91	430	1e-85	None					None	2697469064	40.66	333	2e-66	2697469063	tRNA_Met
Pseudomonas aeruginosa ST-111 P7_London_17_VIM_2_06_09	2695420795	2697514167	67.91	430	1e-85	None					None	2697514162	40.66	333	2e-66	2697514161	tRNA_Met
Pseudomonas aeruginosa ST-111 P57_South_East_3_VIM_2_09_13	2695420796	2697516275	67.91	430	1e-85	None					None	2697516270	40.66	333	2e-66	2697516269	tRNA_Met
Pseudomonas aeruginosa ST-111 P56_London_12_VIM_2_07_13	2695420858	2697779848	67.91	430	1e-85	None					None	2697779843	40.66	333	2e-66	2697779842	tRNA_Met
Pseudomonas aeruginosa ST-111 P8_1_South_East_10_VIM_2_07_09	2695420907	2698001655	67.91	430	1e-85	None					None	2698001650	40.66	333	2e-66	2698001649	tRNA_Met
Pseudomonas aeruginosa ST-111 E8_London_17_VIM_2_04_13	2695420908	2698008104	67.91	430	1e-85	None					None	2698008099	40.66	333	2e-66	2698008098	tRNA_Met
Pseudomonas aeruginosa ST-111 P37_London_28_VIM_2_07_12	2698536406	2698962208	67.91	430	1e-85	None					None	2698962203	40.66	333	2e-66	2698962202	tRNA_Met
Pseudomonas aeruginosa ST-111 P31_Wales_1_VIM_2_11_11	2698536412	2698990058	67.91	430	1e-85	None					None	2698990053	40.66	333	2e-66	2698990052	tRNA_Met
Pseudomonas aeruginosa ST-111 E4_London_17_VIM_2_03_09	2698536490	2699317425	67.91	430	1e-85	None					None	2699317420	40.66	333	2e-66	2699317419	tRNA_Met
Pseudomonas aeruginosa ATCC 27853	2700989384	2702384314	35.35	294	1e-14	None					None	2702384308	99.08	327	0	#N/A	#N/A
Pseudomonas aeruginosa ATCC 27853	2700989384	2702387559	35.35	294	1e-14	None					None	2702387565	40.36	333	1e-65	2702387566	tRNA_Met
Pseudomonas aeruginosa ATCC 27853	2700989384	2702381713	45.73	430	7e-44	None					None	#N/A	#N/A	#N/A	#N/A	#N/A	#N/A
Pseudomonas aeruginosa ATCC 27853	2700989384	2702381182	41.28	477	5e-41	2702387553	95.77	3e-44	42.5	2e-06	Pf4x	#N/A	#N/A	#N/A	#N/A	#N/A	#N/A
Pseudomonas aeruginosa C 1433	2700989438	2702651762	97.66	355	2e-115	None					None	2702651767	40.96	335	3e-67	2702651769	tRNA_Met
Pseudomonas aeruginosa ATCC 43731	2700989540	2703138511	85.34	442	1e-51	None					None	2703138516	52.62	338	3e-120	2703138517	ttcA
Pseudomonas aeruginosa C 1426	2706794515	2707149667	97.66	355	2e-115	None					None	2707149672	40.96	335	3e-67	2707149674	tRNA_Met
Pseudomonas aeruginosa RN21	2706794599	2707598914	97.98	429	2e-50	None					None	2707598909	40.66	335	4e-66	2707598907	tRNA_Met
Pseudomonas aeruginosa MRSN17623	2711768170	2712535912	88.11	401	1e-82	2712535905	94.37	5e-44	42.5	4e-06	Pf4x	2712535917	98.15	328	0	#N/A	#N/A
Pseudomonas aeruginosa S04 90	2718217881	2719176899	78.1	373	3e-64	2719176905	95.77	3e-44	42.5	3e-06	Pf4x	2719176894	100	327	0	#N/A	#N/A
Pseudomonas aeruginosa PA1088	2718218240	2720653783	66.28	325	1e-27	None					None	2720653778	98.17	327	0	2720653776	tRNA-Gly
Pseudomonas aeruginosa PA1088	2718218240	2720652148	39.75	494	2e-35	2720653790	97.18	1e-44	42.5	5e-06	Pf4x	#N/A	#N/A	#N/A	#N/A	#N/A	#N/A
Pseudomonas aeruginosa PA121617	2718218368	2721178594	35.35	297	1e-14	None					None	2721178589	40.66	333	2e-66	2721178588	tRNA_Met
Pseudomonas aeruginosa PA121617	2718218368	2721178756	92.14	356	2e-84	None					None	2721178761	56.31	346	8e-133	2721178762	tRNA_Opal_TCA
Pseudomonas aeruginosa SCVJan	2718218406	2721336062	84.48	442	2e-50	2721336068	94.37	1e-43	42.5	3e-06	Pf4x	2721336057	60.12	330	1e-146	2721336056	tmRNA
Pseudomonas aeruginosa SCVFeb	2718218424	2721407911	84.48	442	2e-50	2721407917	94.37	1e-43	42.5	3e-06	Pf4x	2721407906	60.12	330	1e-146	2721407905	tmRNA
Pseudomonas aeruginosa PA8281	2718218426	2721416335	66.28	325	1e-27	2721416342	97.18	1e-44	42.5	5e-06	Pf4x	2721416330	98.17	327	0	#N/A	#N/A
Pseudomonas aeruginosa NHmuc	2721755589	2723163546	84.48	442	2e-50	2723163540	94.37	1e-43	42.5	3e-06	Pf4x	2723163551	60.12	330	1e-146	2723163552	tmRNA
Pseudomonas aeruginosa ATCC 15692	2721755590	2723172930	99.55	338	4e-151	None					None	2723172924	40.66	333	2e-66	2723172923	tRNA_Met
Pseudomonas aeruginosa ATCC 15692	2721755590	2723172449	100	358	0	2723172456	100	7e-46	42.5	4e-06	Pf4x	2723172444	100	327	0	2723172442	tRNA-Gly
Pseudomonas aeruginosa B10W	2721755595	2723194696	98.99	396	2e-60	None					None	2723194691	40.36	335	2e-65	2723194689	tRNA_Met
Pseudomonas aeruginosa B10W	2721755595	2723194210	88.89	398	1e-83	2723194218	90.91	4e-24	0	0	Pf4x	2723194204	100	177	3e-128	2723194202	tRNA-Gly
Pseudomonas aeruginosa PA7790	2721755597	2723205296	78.1	375	4e-56	2723205303	97.18	1e-44	42.5	5e-06	Pf4x	2723205291	98.17	327	0	#N/A	#N/A
Pseudomonas aeruginosa PA11803	2721755811	2724052207	66.28	325	1e-27	None					None	2724052202	98.17	327	0	#N/A	#N/A
Pseudomonas aeruginosa PA11803	2721755811	2724050411	43.33	484	1e-45	2724052214	97.18	1e-44	42.5	5e-06	Pf4x	#N/A	#N/A	#N/A	#N/A	#N/A	#N/A
Pseudomonas aeruginosa 0C2E	2724679032	2725157875	97.98	429	2e-50	2725157868	95.77	3e-44	42.5	2e-06	Pf4x	2725157880	96.92	331	0	2725157881	tRNA-Gly
Pseudomonas aeruginosa 105857	2724679067	2725317962	88.11	401	1e-82	2725317955	94.37	6e-44	42.5	4e-06	Pf4x	2725317967	98.15	328	0	#N/A	#N/A
Pseudomonas aeruginosa 105738	2724679068	2725326115	66.06	430	2e-85	2725326108	98.59	2e-45	42.5	5e-06	Pf4x	2725326120	97.81	145	2e-95	#N/A	#N/A
Pseudomonas aeruginosa SMC4386	2724679100	2725439052	84.48	440	5e-51	None					None	2725439048	40.66	333	3e-66	#N/A	#N/A
Pseudomonas aeruginosa CMC_VB_PA_B22862	2724679180	2725773760	66.67	428	4e-86	2725773753	95.77	3e-44	42.5	2e-06	Pf4x	2725773766	99.38	325	0	2725773768	tRNA-Gly
Pseudomonas aeruginosa 105777	2728369079	2729059029	98.88	358	0	2729059036	45	2e-06	94.37	3e-46	Pf5x	2729059024	56.62	346	7e-133	2729059023	tRNA_Opal_TCA
Pseudomonas aeruginosa PAHM4	2728369622	2731102152	98.99	431	8e-60	None					None	2731102147	40.66	333	5e-66	2731102145	tRNA_Met
Pseudomonas aeruginosa RW2	2731957998	2734061839	53.12	439	2e-99	2734061846	42.5	4e-06	100	4e-48	Pf5x	2734061834	52.62	338	3e-120	2734061833	ttcA
Pseudomonas aeruginosa RW3	2731957999	2734069211	53.12	439	2e-99	2734069218	42.5	4e-06	100	4e-48	Pf5x	2734069206	52.62	338	3e-120	2734069205	ttcA
Pseudomonas aeruginosa RW4	2731958000	2734076622	53.12	439	2e-99	2734076615	42.5	4e-06	100	4e-48	Pf5x	2734076627	52.62	338	3e-120	2734076628	ttcA
Pseudomonas aeruginosa RW7	2731958001	2734080197	53.12	439	2e-99	2734080204	42.5	4e-06	100	4e-48	Pf5x	2734080192	52.62	338	3e-120	2734080191	ttcA
Pseudomonas aeruginosa RW8	2731958002	2734086588	53.12	439	2e-99	2734086581	42.5	4e-06	100	4e-48	Pf5x	2734086593	52.62	338	3e-120	2734086594	ttcA
Pseudomonas aeruginosa RW9	2731958003	2734090625	53.12	439	2e-99	2734090632	42.5	4e-06	100	4e-48	Pf5x	2734090620	52.62	338	3e-120	2734090619	ttcA
Pseudomonas aeruginosa RW13	2731958004	2734097874	53.12	439	2e-99	2734097867	42.5	4e-06	100	4e-48	Pf5x	2734097879	52.62	338	3e-120	2734097880	ttcA
Pseudomonas aeruginosa RW16	2731958005	2734106038	53.12	439	2e-99	2734106045	42.5	4e-06	100	4e-48	Pf5x	2734106033	52.62	338	3e-120	2734106032	ttcA
Pseudomonas aeruginosa RW17	2731958006	2734109817	53.12	439	2e-99	2734109824	42.5	4e-06	100	4e-48	Pf5x	2734109812	52.62	338	3e-120	2734109811	ttcA
Pseudomonas aeruginosa RW20	2731958007	2734116745	53.12	439	2e-99	2734116738	42.5	4e-06	100	4e-48	Pf5x	2734116750	52.62	338	3e-120	2734116751	ttcA
Pseudomonas aeruginosa RW23	2731958008	2734120742	53.12	439	2e-99	2734120735	42.5	4e-06	100	4e-48	Pf5x	2734120747	52.62	338	3e-120	2734120748	ttcA
Pseudomonas aeruginosa RW24	2731958009	2734132006	53.12	439	2e-99	2734131999	42.5	4e-06	100	4e-48	Pf5x	2734132011	52.62	338	3e-120	2734132012	ttcA
Pseudomonas aeruginosa RW25	2731958010	2734138204	53.12	439	2e-99	2734138211	42.5	4e-06	100	4e-48	Pf5x	2734138199	52.62	338	3e-120	2734138198	ttcA
Pseudomonas aeruginosa RW26	2731958011	2734143071	53.12	439	2e-99	2734143078	42.5	4e-06	100	4e-48	Pf5x	2734143066	52.62	338	3e-120	2734143065	ttcA
Pseudomonas aeruginosa RW29	2731958012	2734144968	53.12	439	2e-99	2734144975	42.5	4e-06	100	4e-48	Pf5x	2734144963	52.62	338	3e-120	2734144962	ttcA
Pseudomonas aeruginosa RW34	2731958013	2734155833	53.12	439	2e-99	2734155840	42.5	4e-06	100	4e-48	Pf5x	2734155828	52.62	338	3e-120	2734155827	ttcA
Pseudomonas aeruginosa RW36	2731958014	2734161484	53.12	439	2e-99	2734161491	42.5	4e-06	100	4e-48	Pf5x	2734161479	52.62	338	3e-120	2734161478	ttcA
Pseudomonas aeruginosa RW37	2731958015	2734166204	53.12	439	2e-99	2734166211	42.5	4e-06	100	4e-48	Pf5x	2734166199	52.62	338	3e-120	2734166198	ttcA
Pseudomonas aeruginosa RW38	2731958016	2734172725	53.12	439	2e-99	2734172732	42.5	4e-06	100	4e-48	Pf5x	2734172720	52.62	338	3e-120	2734172719	ttcA
Pseudomonas aeruginosa RW39	2731958017	2734177841	53.12	439	2e-99	2734177848	42.5	4e-06	100	4e-48	Pf5x	2734177836	52.62	338	3e-120	2734177835	ttcA
Pseudomonas aeruginosa RW40	2731958018	2734182577	53.12	439	2e-99	2734182570	42.5	4e-06	100	4e-48	Pf5x	2734182582	52.62	338	3e-120	2734182583	ttcA
Pseudomonas aeruginosa RW42	2731958019	2734190202	53.12	439	2e-99	2734190195	42.5	4e-06	100	4e-48	Pf5x	2734190207	52.62	338	3e-120	2734190208	ttcA
Pseudomonas aeruginosa RW41	2731958020	2734195734	53.12	439	2e-99	2734195741	42.5	4e-06	100	4e-48	Pf5x	2734195729	52.62	338	3e-120	2734195728	ttcA
Pseudomonas aeruginosa RW45	2731958021	2734203445	53.12	439	2e-99	2734203452	42.5	4e-06	100	4e-48	Pf5x	2734203440	52.62	338	3e-120	2734203439	ttcA
Pseudomonas aeruginosa RW46	2731958022	2734206312	53.12	439	2e-99	2734206319	42.5	4e-06	100	4e-48	Pf5x	2734206307	52.62	338	3e-120	2734206306	ttcA
Pseudomonas aeruginosa RW52	2731958024	2734220158	53.12	439	2e-99	2734220151	42.5	4e-06	100	4e-48	Pf5x	2734220163	52.62	338	3e-120	2734220164	ttcA
Pseudomonas aeruginosa RW51	2731958025	2734226235	53.12	439	2e-99	2734226242	42.5	4e-06	100	4e-48	Pf5x	2734226230	52.62	338	3e-120	2734226229	ttcA
Pseudomonas aeruginosa RW56	2731958026	2734233018	53.12	439	2e-99	2734233025	42.5	4e-06	100	4e-48	Pf5x	2734233013	52.62	338	3e-120	2734233012	ttcA
Pseudomonas aeruginosa RW59	2731958027	2734237194	53.12	439	2e-99	2734237201	42.5	4e-06	100	4e-48	Pf5x	2734237189	52.62	338	3e-120	2734237188	ttcA
Pseudomonas aeruginosa RW60	2731958028	2734245802	53.12	439	2e-99	None					None	2734245797	52.62	338	3e-120	2734245796	ttcA
Pseudomonas aeruginosa RW58	2731958029	2734250566	53.12	439	2e-99	2734250573	42.5	4e-06	100	4e-48	Pf5x	2734250561	52.62	338	3e-120	2734250560	ttcA
Pseudomonas aeruginosa RW66	2731958032	2734266208	53.12	439	2e-99	2734266215	42.5	4e-06	100	4e-48	Pf5x	2734266203	52.62	338	3e-120	#N/A	#N/A
Pseudomonas aeruginosa RW68	2731958033	2734275170	53.12	439	2e-99	2734275163	42.5	4e-06	100	4e-48	Pf5x	2734275175	52.62	338	3e-120	2734275176	ttcA
Pseudomonas aeruginosa RW71	2731958034	2734281406	53.12	439	2e-99	2734281399	42.5	4e-06	100	4e-48	Pf5x	#N/A	#N/A	#N/A	#N/A	#N/A	#N/A
Pseudomonas aeruginosa RW76	2731958037	2734296985	97.98	425	2e-59	2734296978	95.77	3e-44	42.5	2e-06	Pf4x	2734296990	100	327	0	2734296992	tRNA-Gly
Pseudomonas aeruginosa RW75	2731958038	2734305179	97.98	425	3e-59	2734305186	95.77	3e-44	42.5	2e-06	Pf4x	2734305174	100	327	0	2734305172	tRNA-Gly
Pseudomonas aeruginosa RW79	2734482396	2736058977	84.48	439	5e-51	2736058971	94.37	1e-43	42.5	3e-06	Pf4x	2736058982	89.57	327	0	2736058984	tRNA-Gly
Pseudomonas aeruginosa RW87	2734482398	2736072557	60.92	315	9e-24	2736072563	95.77	7e-44	42.5	3e-06	Pf4x	2736072552	98.17	327	0	#N/A	#N/A
Pseudomonas aeruginosa RW84	2734482399	2736077927	35.35	297	1e-14	2736077921	95.77	3e-44	42.5	3e-06	Pf4x	2736077933	96.94	327	0	#N/A	#N/A
Pseudomonas aeruginosa RW94	2734482400	2736082737	35.35	297	1e-14	2736082743	95.77	3e-44	42.5	2e-06	Pf4x	2736082732	96.94	327	0	2736082730	tRNA-Gly
Pseudomonas aeruginosa RW6	2734482494	2736399985	53.12	439	2e-99	2736399978	42.5	4e-06	100	4e-48	Pf5x	2736399990	52.62	338	3e-120	2736399991	ttcA
Pseudomonas aeruginosa RW11	2734482495	2736408743	53.12	439	2e-99	2736408750	42.5	4e-06	100	4e-48	Pf5x	2736408738	52.62	338	3e-120	2736408737	ttcA
Pseudomonas aeruginosa RW10	2734482496	2736417808	53.12	439	2e-99	2736417815	42.5	4e-06	100	4e-48	Pf5x	2736417803	52.62	338	3e-120	2736417802	ttcA
Pseudomonas aeruginosa RW12	2734482497	2736418570	53.12	439	2e-99	2736418563	42.5	4e-06	100	4e-48	Pf5x	#N/A	#N/A	#N/A	#N/A	#N/A	#N/A
Pseudomonas aeruginosa RW14	2734482498	2736429389	53.12	439	2e-99	2736429382	42.5	4e-06	100	4e-48	Pf5x	2736429394	52.62	338	3e-120	2736429395	ttcA
Pseudomonas aeruginosa RW15	2734482499	2736434266	53.12	439	2e-99	2736434273	42.5	4e-06	100	4e-48	Pf5x	2736434261	52.62	338	3e-120	2736434260	ttcA
Pseudomonas aeruginosa RW19	2734482500	2736441854	53.12	439	2e-99	2736441847	42.5	4e-06	100	4e-48	Pf5x	2736441859	52.62	338	3e-120	2736441860	ttcA
Pseudomonas aeruginosa RW18	2734482501	2736443392	53.12	439	2e-99	2736443399	42.5	4e-06	100	4e-48	Pf5x	2736443387	52.62	338	3e-120	2736443386	ttcA
Pseudomonas aeruginosa RW21	2734482502	2736449308	53.12	439	2e-99	2736449301	42.5	4e-06	100	4e-48	Pf5x	2736449313	52.62	338	3e-120	2736449314	ttcA
Pseudomonas aeruginosa RW27	2734482503	2736455936	53.12	439	2e-99	2736455929	42.5	4e-06	100	4e-48	Pf5x	2736455941	52.62	338	3e-120	2736455942	ttcA
Pseudomonas aeruginosa RW31	2734482504	2736464570	53.12	439	2e-99	2736464577	42.5	4e-06	100	4e-48	Pf5x	2736464565	52.62	338	3e-120	2736464564	ttcA
Pseudomonas aeruginosa RW30	2734482505	2736468571	53.12	439	2e-99	2736468564	42.5	4e-06	100	4e-48	Pf5x	2736468576	52.62	338	3e-120	2736468577	ttcA
Pseudomonas aeruginosa RW43	2734482506	2736474484	53.12	439	2e-99	2736474491	42.5	4e-06	100	4e-48	Pf5x	2736474479	52.62	338	3e-120	2736474478	ttcA
Pseudomonas aeruginosa RW32	2734482507	2736479959	53.12	439	2e-99	2736479966	42.5	4e-06	100	4e-48	Pf5x	2736479954	52.62	338	3e-120	2736479953	ttcA
Pseudomonas aeruginosa RW44	2734482508	2736489153	53.12	439	2e-99	2736489160	42.5	4e-06	100	4e-48	Pf5x	2736489148	52.62	338	3e-120	2736489147	ttcA
Pseudomonas aeruginosa RW47	2734482509	2736493015	53.12	439	2e-99	2736493022	42.5	4e-06	100	4e-48	Pf5x	2736493010	52.62	338	3e-120	2736493009	ttcA
Pseudomonas aeruginosa RW50	2734482510	2736499986	53.12	439	2e-99	2736499993	42.5	4e-06	100	4e-48	Pf5x	2736499981	52.62	338	3e-120	2736499980	ttcA
Pseudomonas aeruginosa RW55	2734482511	2736507350	53.12	439	2e-99	2736507343	42.5	4e-06	100	4e-48	Pf5x	2736507355	52.62	338	3e-120	2736507356	ttcA
Pseudomonas aeruginosa RW64	2734482513	2736515887	53.12	439	2e-99	2736515894	42.5	4e-06	100	4e-48	Pf5x	2736515882	52.62	338	3e-120	2736515881	ttcA
Pseudomonas aeruginosa RW65	2734482514	2736526839	53.12	439	2e-99	2736526846	42.5	4e-06	100	4e-48	Pf5x	2736526834	52.62	338	3e-120	#N/A	#N/A
Pseudomonas aeruginosa RW70	2734482515	2736530475	53.12	439	2e-99	2736530482	42.5	4e-06	100	4e-48	Pf5x	2736530470	52.62	338	3e-120	2736530469	ttcA
Pseudomonas aeruginosa RW69	2734482516	2736538797	53.12	439	2e-99	2736538804	42.5	4e-06	100	4e-48	Pf5x	2736538792	52.62	338	3e-120	2736538791	ttcA
Pseudomonas aeruginosa RW78	2734482518	2736545561	35.35	380	4e-14	2736545567	45	1e-06	92.96	9e-46	Pf5x	2736545556	52.62	338	3e-120	2736545555	ttcA
Pseudomonas aeruginosa RW81	2734482519	2736552912	35.35	328	2e-14	2736552905	42.5	3e-06	98.59	1e-47	Pf5x	2736552917	59.51	331	6e-145	2736552919	tmRNA
Pseudomonas aeruginosa RW80	2734482520	2736562693	35.35	328	2e-14	2736562686	42.5	3e-06	98.59	1e-47	Pf5x	2736562698	59.51	331	6e-145	2736562700	tmRNA
Pseudomonas aeruginosa RW83	2734482521	2736568149	35.35	328	2e-14	2736568142	42.5	3e-06	98.59	1e-47	Pf5x	2736568154	59.51	331	6e-145	2736568156	tmRNA
Pseudomonas aeruginosa RW90	2734482525	2736593752	67.91	430	3e-85	None					None	2736593757	40.66	333	2e-66	2736593758	tRNA_Met
Pseudomonas aeruginosa RW93	2734482528	2736613522	35.35	327	1e-14	2736613528	94.37	1e-43	42.5	3e-06	Pf4x	2736613517	96.64	327	0	2736613515	tRNA-Gly
Pseudomonas aeruginosa RW1	2734482529	2736619358	53.12	439	2e-99	2736619365	42.5	4e-06	100	4e-48	Pf5x	2736619353	52.62	338	3e-120	2736619352	ttcA
Pseudomonas aeruginosa AU1215	2740892008	2741469055	35.35	296	1e-14	2741469049	45	2e-06	90.14	5e-44	Pf5x	2741469060	56.62	346	5e-133	2741469061	tRNA_Opal_TCA
Pseudomonas aeruginosa AU13626	2740892009	2741473052	35.35	296	1e-14	None					None	2741473057	56.62	346	5e-133	2741473058	tRNA_Opal_TCA
Pseudomonas aeruginosa AU13626	2740892009	2741471283	45.69	427	3e-45	2741473046	45	2e-06	90.14	5e-44	Pf5x	#N/A	#N/A	#N/A	#N/A	#N/A	#N/A
Pseudomonas aeruginosa AU13626	2740892009	2741471294	45.69	427	3e-45	None					None	#N/A	#N/A	#N/A	#N/A	#N/A	#N/A
Pseudomonas aeruginosa AU22632	2740892010	2741480728	35.35	296	1e-14	2741480722	45	1e-06	90.14	5e-44	Pf5x	2741480733	56.62	346	5e-133	2741480734	tRNA_Opal_TCA
Pseudomonas aeruginosa AU10014	2740892053	2741697926	59.91	488	6e-83	None					None	#N/A	#N/A	#N/A	#N/A	#N/A	#N/A
Pseudomonas aeruginosa AU6854	2740892060	2741741035	38.78	295	0.01	None					None	2741741029	40.36	333	1e-65	2741741028	tRNA_Met
Pseudomonas aeruginosa AU20916	2740892061	2741747328	41.28	475	6e-41	None					None	#N/A	#N/A	#N/A	#N/A	#N/A	#N/A
Pseudomonas aeruginosa AU6923	2740892062	2741756199	88.81	397	7e-83	None					None	2741756194	41.67	333	3e-66	2741756192	tRNA_Met
Pseudomonas aeruginosa AU13212	2740892063	2741761494	43.9	324	0.001	None					None	2741761499	52.62	338	2e-120	2741761500	ttcA
Pseudomonas aeruginosa AU13212	2740892063	2741760361	88.81	397	7e-83	None					None	2741760356	41.67	333	3e-66	2741760354	tRNA_Met
Pseudomonas aeruginosa AU6462	2740892064	2741768935	59.91	488	6e-83	None					None	#N/A	#N/A	#N/A	#N/A	#N/A	#N/A
Pseudomonas aeruginosa AU13213	2740892065	2741773914	88.81	397	7e-83	None					None	2741773909	39.13	331	3e-49	2741773907	tRNA_Met
Pseudomonas aeruginosa AU7198	2740892073	2741821472	37.5	416	1e-29	None					None	#N/A	#N/A	#N/A	#N/A	#N/A	#N/A
Pseudomonas aeruginosa AU10272	2740892074	2741831960	37.5	416	1e-29	None					None	#N/A	#N/A	#N/A	#N/A	#N/A	#N/A
Pseudomonas aeruginosa AU16821	2740892077	2741851054	37.5	416	2e-29	None					None	#N/A	#N/A	#N/A	#N/A	#N/A	#N/A
Pseudomonas aeruginosa AU16821	2740892077	2741851066	37.5	416	2e-29	None					None	#N/A	#N/A	#N/A	#N/A	#N/A	#N/A
Pseudomonas aeruginosa AU10713	2740892095	2741958097	35.35	341	1e-14	None					None	2741958092	40.66	333	2e-66	2741958091	tRNA_Met
Pseudomonas aeruginosa AU17550	2740892096	2741963763	35.35	341	1e-14	None					None	2741963758	40.66	333	2e-66	2741963757	tRNA_Met
Pseudomonas aeruginosa AU18132	2740892097	2741969355	35.35	341	1e-14	None					None	2741969350	40.66	333	2e-66	2741969349	tRNA_Met
Pseudomonas aeruginosa AU24526	2740892098	2741975655	35.35	341	1e-14	None					None	2741975650	40.66	333	2e-66	2741975649	tRNA_Met
Pseudomonas aeruginosa AU17965	2740892101	2741989520	43.9	324	0.001	2741989514	45	1e-06	92.96	9e-46	Pf5x	2741989525	52.62	338	2e-120	2741989526	ttcA
Pseudomonas aeruginosa AU14820	2747842400	2747848425	43.9	324	0.001	2747848419	45	1e-06	92.96	9e-46	Pf5x	2747848430	52.62	338	2e-120	2747848431	ttcA
Pseudomonas aeruginosa AU23529	2747842401	2747854990	43.9	324	0.001	2747854984	45	1e-06	92.96	9e-46	Pf5x	2747854995	52.62	338	2e-120	2747854996	ttcA
Pseudomonas aeruginosa 19BR	2775506784	2775857495	66.28	325	1e-27	2775857488	97.18	1e-44	42.5	5e-06	Pf4x	2775857500	98.17	327	0	2775857502	tRNA-Gly

## Sheet: Sheet2
640692804	tRNA-Gly				e-value
#N/A	0				0
640814407	tRNA-Met				3e-120
#N/A	0				5e-67
#N/A	#N/A				2e-120
#N/A	#N/A				#N/A
#N/A	#N/A				0
#N/A	#N/A				2e-66
#N/A	#N/A				#N/A
#N/A	#N/A				0
#N/A	#N/A				2e-66
2510666579	ttcA				#N/A
2511081103	tRNA_Met				7e-120
2511930667	tRNA-Gly				2e-66
2511931139	tRNA-Met				0
2514266311	tRNA-Gly				2e-66
2516494426	ttcA				3e-152
2516498173	tRNA_Met				3e-120
#N/A	#N/A				2e-66
2537631673	tRNA-Gly				0
2540677301	tRNA-Gly				0
2541805775	ttcA				0
2546652668	tRNA-Sec				3e-120
2549707860	tRNA-Gly				7e-133
#N/A	#N/A				0
#N/A	#N/A				#N/A
#N/A	#N/A				#N/A
2556077967	tRNA-Met				0
2558595706	tRNA-Met				2e-65
2558605177	ttcA				2e-66
2558612259	tRNA-Met				2e-120
2559381254	tRNA-Met				2e-66
2559381745	tRNA-Gly				2e-66
#N/A	#N/A				0
#N/A	#N/A				#N/A
2563774680	tRNA_Met				0
#N/A	#N/A				1e-65
#N/A	#N/A				#N/A
#N/A	#N/A				#N/A
#N/A	#N/A				#N/A
2566210658	ttcA				#N/A
2566216736	ttcA				2e-120
2566222791	ttcA				2e-120
2566228856	ttcA				2e-120
2566234932	ttcA				2e-120
2566240946	ttcA				2e-120
2568740001	tRNA-Met				2e-120
2568823801	ttcA				3e-66
2569062938	tRNA-Met				2e-120
#N/A	#N/A				2e-66
#N/A	#N/A				0
#N/A	#N/A				#N/A
2570389039	ttcA				#N/A
2570390181	tRNA-Met				2e-120
2570882299	ttcA				3e-66
2570885123	tRNA-Met				2e-120
2570900471	tRNA-Met				3e-66
2571625461	tRNA-Gly				1e-65
2571654501	tRNA-Gly				0
2571796579	tRNA-Met				0
2571795600	ttcA				8e-66
2571796099	tRNA-Gly				2e-120
2571865040	tRNA-OTHER				0
2572347978	tRNA-Gly				5e-156
2572402384	tRNA-OTHER				0
2572705388	ttcA				5e-156
2572781467	tRNA-Sec				3e-120
2572874899	tRNA-Gly				1e-132
2573164423	tRNA-Met				0
#N/A	#N/A				2e-65
2573228773	ttcA				3e-128
2573232994	tRNA-Met				2e-120
2573238207	tRNA-Gly				3e-66
2573339691	tmRNA				0
2573415459	tRNA-Met				1e-154
2573654712	ttcA				2e-66
2573677631	tRNA-Gly				2e-120
2573904310	tRNA-OTHER				0
2574105633	tRNA-Gly				1e-150
2575292960	tRNA-Met				0
2575443247	tRNA-Sec				2e-66
2575439223	tRNA-Met				7e-133
2575692413	tRNA-Sec				3e-66
#N/A	#N/A				7e-133
#N/A	#N/A				0
2575853634	tRNA-Gly				0
2576421879	ttcA				0
2576418682	tRNA-Met				3e-120
#N/A	#N/A				4e-66
2576955359	tRNA-Met				0
2578030361	ttcA				2e-66
2578031337	tRNA-Met				2e-120
2580107492	tRNA-Gly				2e-66
2580285373	tRNA-Met				0
2580336399	tRNA-Gly				2e-66
2580565376	tRNA-Met				0
2580585681	tRNA-Met				2e-65
2580585850	tRNA-Sec				2e-66
2580599000	tRNA-Met				7e-133
2580665089	tRNA-Met				2e-66
2580756798	tRNA-Met				2e-66
2580765197	ttcA				3e-66
2580766587	tRNA-Sec				6e-120
2580767592	tRNA-Met				7e-133
2580785862	tRNA-Gly				3e-66
2580791570	tRNA-Met				0
2580860860	tRNA-Met				5e-66
2580860376	tRNA-Gly				4e-67
2581029091	tRNA-Gly				0
2581031031	tRNA-Met				0
2581125983	ttcA				1e-66
2581132911	ttcA				3e-120
2581133615	tRNA-Sec				6e-120
2581134949	tRNA-Met				8e-133
2581147286	tRNA-Gly				3e-66
2581196403	tRNA-Met				0
2581210913	ttcA				4e-66
2581213593	tRNA-Met				2e-120
#N/A	#N/A				4e-66
2581262950	tRNA-Met				0
2581331259	ttcA				5e-66
2581404403	tRNA-Gly				6e-120
#N/A	#N/A				0
2581496087	tRNA-Met				0
2581663664	tRNA-Sec				4e-66
#N/A	#N/A				7e-133
2581674555	tRNA-Met				0
2581684798	tRNA-Gly				2e-66
#N/A	#N/A				0
2581882130	tRNA-Gly				0
2582063230	tRNA-Met				0
#N/A	#N/A				2e-66
2582125986	ttcA				0
2582127094	tRNA-Met				2e-120
2582134440	#N/A				3e-66
#N/A	#N/A				0
2582336314	ttcA				0
2582338741	tRNA-Met				2e-120
2582417982	tRNA-Gly				3e-66
#N/A	#N/A				0
2583809230	tRNA-Met				0
2583839403	ttcA				4e-66
2583840545	tRNA-Met				2e-120
2583949790	ttcA				3e-66
2583966880	tRNA-Gly				3e-120
2584127361	tRNA-Met				0
2584145878	tRNA-Sec				3e-66
2586145693	tRNA-Met				8e-133
2598076305	tRNA-Gly				2e-66
2598081967	tRNA-Gly				0
2598087767	tRNA-Gly				0
2598103652	tRNA-Gly				0
#N/A	#N/A				0
2598477581	tRNA_Met				0
2601456992	tRNA-Gly				1e-65
2601454086	tRNA_Met				0
2608379631	tRNA-Gly				2e-66
2609989791	tRNA-Gly				0
2610346863	tRNA_Met				0
2611238993	tRNA_Met				2e-66
2616092080	ttcA				3e-66
2616096237	ttcA				2e-120
2616097445	tRNA_Met				3e-120
2616103805	ttcA				2e-66
2616101745	tRNA_Met				2e-120
2618425852	tRNA_Met				2e-66
2618585074	tRNA-Gly				4e-66
#N/A	#N/A				0
2621117037	tRNA_Met				0
#N/A	#N/A				2e-66
2621222067	tRNA_Pseudo_GAG				0
2629189338	tRNA-Gly				5e-150
2629592375	tRNA-Gly				0
2632802421	tRNA_Met				0
#N/A	#N/A				2e-66
2638656503	tRNA_Sec				0
2638655327	ttcA				7e-133
2639360887	tRNA-Gly				2e-120
2639367351	tRNA-Gly				0
2645981429	tRNA-Gly				0
2646019934	tRNA_Sec				0
2646481006	tRNA_Met				5e-133
2649367033	tRNA-Gly				2e-66
2652246571	tRNA_Met				0
2655447908	tRNA-Gly				2e-66
2659186927	tRNA-Gly				0
#N/A	#N/A				0
2663377593	tRNA-Gly				#N/A
2665163192	ttcA				0
2667261696	ttcA				2e-120
#N/A	#N/A				3e-120
2668283785	tRNA_Opal_TCA				0
2668282598	ttcA				7e-133
2668569628	tRNA-Gly				2e-120
2668760320	tRNA_Met				0
2669020841	tRNA-Gly				1e-65
2669727969	ttcA				0
2669953424	ttcA				2e-120
#N/A	#N/A				2e-120
2672285606	ttcA				0
2672288997	tRNA_Met				3e-120
2672548025	tRNA_Met				4e-66
2672679411	tRNA_Met				2e-66
2672787469	tRNA_Met				2e-66
2672804131	tRNA_Met				2e-66
2672969827	tRNA_Met				2e-66
2673099267	tRNA_Met				2e-66
2673275899	tRNA_Met				2e-66
2673884782	tRNA_Met				2e-66
2674091500	tRNA_Met				2e-66
#N/A	#N/A				2e-66
2674174470	tRNA_Met				0
2674364660	tRNA_Met				2e-66
2674825740	tRNA_Met				2e-66
2674893098	ttcA				2e-66
2675153709	tRNA_Met				2e-120
2675448855	tRNA_Met				2e-66
2675716458	tRNA_Met				2e-66
2677997031	ttcA				2e-66
2678000442	tRNA-Gly				2e-120
2678000558	tmRNA				0
2678458638	ttcA				7e-154
2678457116	tRNA_Met				3e-120
2678523264	tRNA_Met				2e-66
2678857125	tRNA_Met				2e-66
2683905542	tRNA_Met				2e-66
2683912662	tRNA_Met				2e-66
2683939222	ttcA				2e-66
2684799444	ttcA				3e-120
2684802388	tRNA_Met				3e-120
2685549683	ttcA				3e-66
2685554400	ttcA				3e-120
2685562515	ttcA				3e-120
2685568624	ttcA				3e-120
2685574398	ttcA				3e-120
2685580751	ttcA				3e-120
2685584936	ttcA				3e-120
2685594050	ttcA				3e-120
2685600315	ttcA				3e-120
2685611992	tRNA-Gly				3e-120
2685748718	ttcA				0
2685755698	tRNA_Met				2e-120
2685762397	tRNA_Opal_TCA				2e-66
#N/A	#N/A				5e-133
2685763918	tRNA_Met				#N/A
2685779633	tRNA_Opal_TCA				1e-65
#N/A	#N/A				5e-133
2686602245	tRNA-Gly				#N/A
2686602730	tRNA_Met				0
2687295748	tRNA_Met				3e-66
#N/A	#N/A				2e-66
2687301280	tRNA-Gly				0
2687473936	tRNA_Opal_TCA				0
2687473759	tRNA_Met				7e-133
2687473274	tRNA-Gly				6e-66
2687546750	ttcA				0
2687547864	tRNA_Met				2e-120
#N/A	#N/A				3e-49
#N/A	#N/A				#N/A
#N/A	#N/A				#N/A
2687942405	tRNA_Met				0
2687953643	tmRNA				2e-66
#N/A	#N/A				1e-149
#N/A	#N/A				0
2688275087	tRNA_Opal_TCA				0
2688274448	tRNA-Gly				4e-138
2688419430	tRNA_Met				0
2688613602	tRNA_Met				2e-66
2688613121	tRNA-Gly				2e-66
#N/A	#N/A				0
#N/A	#N/A				0
#N/A	#N/A				#N/A
2688952735	tRNA-Gly				#N/A
2689086376	tRNA_Met				0
#N/A	#N/A				1e-65
#N/A	#N/A				0
#N/A	#N/A				#N/A
2689156875	tRNA_Met				#N/A
2689184401	tRNA-Gly				2e-66
2689327634	tRNA_Met				0
#N/A	#N/A				4e-67
2692843919	tRNA_Met				0
2693004945	tRNA_Met				2e-66
2693230367	tRNA_Met				2e-66
2693634951	tRNA_Met				2e-66
2693955672	tRNA_Met				2e-66
2694375210	tRNA_Met				2e-66
2694400940	tRNA_Met				2e-66
2694564765	tRNA_Met				2e-66
2694595304	tRNA_Met				2e-66
2695817511	tRNA_Met				2e-66
2695873751	tRNA_Met				2e-66
2696179346	tRNA_Met				2e-66
2696212483	tRNA-Gly				2e-66
2696339021	tRNA_Met				0
2696364519	tRNA_Met				2e-66
2696885854	tRNA_Met				2e-66
2697153016	tRNA_Met				2e-66
2697282781	tRNA_Met				2e-66
2697469063	tRNA_Met				2e-66
2697514161	tRNA_Met				2e-66
2697516269	tRNA_Met				2e-66
2697779842	tRNA_Met				2e-66
2698001649	tRNA_Met				2e-66
2698008098	tRNA_Met				2e-66
2698962202	tRNA_Met				2e-66
2698990052	tRNA_Met				2e-66
2699317419	tRNA_Met				2e-66
#N/A	#N/A				2e-66
2702387566	tRNA_Met				0
#N/A	#N/A				1e-65
#N/A	#N/A				#N/A
2702651769	tRNA_Met				#N/A
2703138517	ttcA				3e-67
2707149674	tRNA_Met				3e-120
2707598907	tRNA_Met				3e-67
#N/A	#N/A				4e-66
#N/A	#N/A				0
2720653776	tRNA-Gly				0
#N/A	#N/A				0
2721178588	tRNA_Met				#N/A
2721178762	tRNA_Opal_TCA				2e-66
2721336056	tmRNA				8e-133
2721407905	tmRNA				1e-146
#N/A	#N/A				1e-146
2723163552	tmRNA				0
2723172923	tRNA_Met				1e-146
2723172442	tRNA-Gly				2e-66
2723194689	tRNA_Met				0
2723194202	tRNA-Gly				2e-65
#N/A	#N/A				3e-128
#N/A	#N/A				0
#N/A	#N/A				0
2725157881	tRNA-Gly				#N/A
#N/A	#N/A				0
#N/A	#N/A				0
#N/A	#N/A				2e-95
2725773768	tRNA-Gly				3e-66
2729059023	tRNA_Opal_TCA				0
2731102145	tRNA_Met				7e-133
2734061833	ttcA				5e-66
2734069205	ttcA				3e-120
2734076628	ttcA				3e-120
2734080191	ttcA				3e-120
2734086594	ttcA				3e-120
2734090619	ttcA				3e-120
2734097880	ttcA				3e-120
2734106032	ttcA				3e-120
2734109811	ttcA				3e-120
2734116751	ttcA				3e-120
2734120748	ttcA				3e-120
2734132012	ttcA				3e-120
2734138198	ttcA				3e-120
2734143065	ttcA				3e-120
2734144962	ttcA				3e-120
2734155827	ttcA				3e-120
2734161478	ttcA				3e-120
2734166198	ttcA				3e-120
2734172719	ttcA				3e-120
2734177835	ttcA				3e-120
2734182583	ttcA				3e-120
2734190208	ttcA				3e-120
2734195728	ttcA				3e-120
2734203439	ttcA				3e-120
2734206306	ttcA				3e-120
2734220164	ttcA				3e-120
2734226229	ttcA				3e-120
2734233012	ttcA				3e-120
2734237188	ttcA				3e-120
2734245796	ttcA				3e-120
2734250560	ttcA				3e-120
#N/A	#N/A				3e-120
2734275176	ttcA				3e-120
#N/A	#N/A				3e-120
2734296992	tRNA-Gly				#N/A
2734305172	tRNA-Gly				0
2736058984	tRNA-Gly				0
#N/A	#N/A				0
#N/A	#N/A				0
2736082730	tRNA-Gly				0
2736399991	ttcA				0
2736408737	ttcA				3e-120
2736417802	ttcA				3e-120
#N/A	#N/A				3e-120
2736429395	ttcA				#N/A
2736434260	ttcA				3e-120
2736441860	ttcA				3e-120
2736443386	ttcA				3e-120
2736449314	ttcA				3e-120
2736455942	ttcA				3e-120
2736464564	ttcA				3e-120
2736468577	ttcA				3e-120
2736474478	ttcA				3e-120
2736479953	ttcA				3e-120
2736489147	ttcA				3e-120
2736493009	ttcA				3e-120
2736499980	ttcA				3e-120
2736507356	ttcA				3e-120
2736515881	ttcA				3e-120
#N/A	#N/A				3e-120
2736530469	ttcA				3e-120
2736538791	ttcA				3e-120
2736545555	ttcA				3e-120
2736552919	tmRNA				3e-120
2736562700	tmRNA				6e-145
2736568156	tmRNA				6e-145
2736593758	tRNA_Met				6e-145
2736613515	tRNA-Gly				2e-66
2736619352	ttcA				0
2741469061	tRNA_Opal_TCA				3e-120
2741473058	tRNA_Opal_TCA				5e-133
#N/A	#N/A				5e-133
#N/A	#N/A				#N/A
2741480734	tRNA_Opal_TCA				#N/A
#N/A	#N/A				5e-133
2741741028	tRNA_Met				#N/A
#N/A	#N/A				1e-65
2741756192	tRNA_Met				#N/A
2741761500	ttcA				3e-66
2741760354	tRNA_Met				2e-120
#N/A	#N/A				3e-66
2741773907	tRNA_Met				#N/A
#N/A	#N/A				3e-49
#N/A	#N/A				#N/A
#N/A	#N/A				#N/A
#N/A	#N/A				#N/A
2741958091	tRNA_Met				#N/A
2741963757	tRNA_Met				2e-66
2741969349	tRNA_Met				2e-66
2741975649	tRNA_Met				2e-66
2741989526	ttcA				2e-66
2747848431	ttcA				2e-120
2747854996	ttcA				2e-120
2775857502	tRNA-Gly				2e-120
					0
